# Supplementary material for: Plant miRNAs Reduce Cancer Cell Proliferation by Targeting MALAT1 and NEAT1: A Beneficial Cross-Kingdom Interaction
Source: Front Genet. 2020 Sep 18;11:552490. doi: 10.3389/fgene.2020.552490 (PMC7531330; doi:10.3389/fgene.2020.552490)
Supplement: Supplementary file 5 [file Table_1.xlsx]

## Sheet: Plant miRNAs and hsa targets
Supplementary Table S1. List of human miRNAs putative "homologous" of plant miRNAs and human validated target genes annotated in miRTaBase
Human miRNA	Crop plant miRNAs	Human validated target genes
hsa-let-7a-3p	mdm-miR7122a,mdm-miR7122b,pgi-miR6136b,ppe-miR7122a-5p,ppe-miR7122b-5p,stu-miR7122-5p	APOBEC3A,CCND1,CCND2,E2F2
hsa-let-7a-5p	cpa-miR8142,osa-miR5526,ppe-miR6291c-3p	AGO1,AGO4,ARG2,AURKB,CASP3,CCND2,CCR7,CDC34,CDK6,CDKN1A,DICER1,E2F2,EGFR,EWSR1,EZH2,HAS2,HMGA1,HMGA2,HRAS,IGF2,IGF2BP1,IL6,ITGB3,KRAS,LIN28A,LIN28B,MAP4K4,MYC,NF2,NKIRAS2,NRAS,PAK1,PARP1,PKM,PRDM1,RAB40C,RAVER2,RRM2,STAT3,TGFBR3,TNFAIP3,TNFRSF10B,TRIM71,UHRF1,UHRF2,WNT1
hsa-let-7b-3p	mdm-miR7122a,mdm-miR7122b,pgi-miR6136b,ppe-miR7122a-5p,ppe-miR7122b-5p,stu-miR7122-5p	CASP3
hsa-let-7b-5p	cpa-miR8142,osa-miR5526,ppe-miR6291c-3p	AGO1,AKT2,ANAPC1,CCNA2,CCND1,CCND2,CDC25A,CDC34,CDK6,COL3A1,CPEB1,CPEB3,CTHRC1,CYP2J2,E2F2,EZH2,HMGA1,HMGA2,HRAS,IFNB1,IGF1R,IGF2BP1,IGF2BP2,IRS2,LGR4,LIN28A,LIN28B,MTPN,NR2E1,NRAS,PRDM1,RDH10,TGFBR1,TLR4,TNFRSF10B
hsa-let-7c-3p	tae-miR1137a	IL6R,MTPN
hsa-let-7c-5p	cpa-miR8142,osa-miR5526,ppe-miR6291c-3p	AGO1,BCL2L1,CASP3,CDC25A,CEBPB,COPS6,COPS8,GPS1,HMGA2,HSPA4,IGF1R,IL10,IL6,ITGB3,MAP4K3,MTOR,MYC,NRAS,NUMB,PBX2,RICTOR,STAT3,TGFBR1,TNFRSF10B,TRIB2,TRIM71
hsa-let-7d-5p	cpa-miR8142,osa-miR5526,ppe-miR6291c-3p	AGO1,COL3A1,CRYGEP,DICER1,HMGA2,IL13,SLC11A2,TNFRSF10B
hsa-let-7e-5p	cpa-miR8142,osa-miR5526,ppe-miR6291c-3p	AGO1,ARID3A,AURKB,CCND1,EZH2,FASLG,HMGA2,IGF1,IGF1R,LIN28A,MMP9,MYCN,PLK1,SMC1A,TNFAIP3,TNFRSF10B,WNT1
hsa-let-7f-5p	cpa-miR8142,osa-miR5526,ppe-miR6291c-3p	AGO1,CCL7,CCND1,COPS6,COPS8,CYP19A1,DYRK2,ELF4,GPS1,IL13,IL6,KLK10,KLK6,MYH9,POSTN,PRDM1,SOCS3
hsa-let-7g-5p	cpa-miR8142,osa-miR5526,ppe-miR6291c-3p	AGO1,AKT2,BCL2L1,BMI1,CASP3,CDKN2A,COL1A2,FN1,GAB2,HMGA2,IGF2BP1,IL13,KRAS,MYC,SMAD2,TGFBR1,THBS1,TNFRSF10B
hsa-let-7i-5p	cpa-miR8142,osa-miR5526,ppe-miR6291c-3p	AGO1,ASCL1,AURKB,BMP4,COPS6,COPS8,GPS1,IGF1,IL13,IL2,NEUROG1,SOCS1,TLR4
hsa-miR-1-3p	ata-miR166b-5p,ata-miR2118a-3p,ata-miR2118b-3p,mdm-miR482a-5p	ABCB1,ADAR,AGO1,ANXA2,API5,ASPH,ATP6V1B2,BAG4,BDNF,CALM3,CAND1,CCL2,CCND1,CDK4,CEBPA,CNN3,COX1,CXCL12,EDN1,ETS1,FABP3,FASN,FN1,FOXP1,FRS2,FZD7,G6PD,GATA4,GJA1,HAND2,HCN2,HCN4,HDAC4,HSPA4,HSPD1,IGF1,IL11,KCNE1,KCNJ2,KIF2A,KRAS,LARP4,LASP1,MEF2A,MET,MPL,NAIP,ND1,NOTCH3,PAX3,PGD,PIK3CA,PIM1,PNP,POGK,PPP2R5A,PRKCE,PTBP1,PTMA,RARB,SLC8A1,SNAI2,SOX6,SOX9,SP1,SPRED1,TAGLN2,TH,TKT,TMSB4X,TNKS2,TWF1,TWIST…
hsa-miR-1-5p	mtr-miR2637,stu-miR8025-5p	BDNF,CAPRIN1,CDK4,CDK6,CXCL12,EGFR,LASP1,MET,PDE7A,TAGLN2,VEGFA
hsa-miR-101-3p	cpa-miR8144	APP,ATG4D,ATM,ATP5B,ATXN1,CCND1,CDH5,CDK8,CFTR,COX2,CPEB1,CTNNB1,DNMT3A,DUSP1,EED,EYA1,EZH2,FMR1,FOS,GRSF1,ITGA3,JAK2,KLF6,MCL1,MEIS1,MET,MITF,MTOR,MYCN,NLK,NOTCH1,PIK3CB,PIM1,PRDM1,PRKAB1,PTGER4,PTGS2,RAB5A,RAC1,RAP1B,RHOA,RUNX1,SNHG1,SOX9,SRF,STMN1,TET2,VEGFA,VEGFC,VHL,ZEB1,ZEB2
hsa-miR-101-5p	sbi-miR821b	ACKR3,CCDC88A,EZH2,FOS,PRKDC,RAB1A,RAC1,SOX9,STMN1,TLR2,VEGFA
hsa-miR-103a-2-5p	gma-miR1516b,gma-miR9752,osa-miR5150-5p	PDCD10
hsa-miR-103a-3p	osa-miR2092-3p	ADAM10,AGO1,BNIP3,CACNA1C,CAV1,CCNE1,CDK2,CDK6,CREB1,CYP2C8,DAPK1,DICER1,DVL1,GPRC5A,ID2,KLF4,MEF2D,MYB,MYCN,OLFM4,PIEZO1,PTEN,RAD51,RUNX2,SERPINB5,SFRP4,SNCG,TIMP3
hsa-miR-105-5p	gma-miR4350,sly-miR5302b-5p	AKT1,CDK6,IRS1,MYB,NCOA1,PDK1,SOX9,TJP1,TLR2
hsa-miR-106a-5p	cpa-miR8136	APC,APP,ARID4B,ATG7,ATM,BCL10,BMP2,CASP7,CCND1,CDKN1A,CDX2,CXCL8,CYP19A1,E2F1,ERCC1,FAS,HIF1A,HIPK3,HMGA2,IL10,MAPK9,MFN2,MGST2,MYB,MYLIP,PTEN,RARB,RB1,RBL2,RND3,RUNX1,RUNX3,SIRPA,SLC2A3,STAT3,TGFBR2,TIMP2,ULK1,VEGFA
hsa-miR-106b-3p	ahy-miR408-3p,cme-miR408,cpa-miR408,csi-miR408,gma-miR408a-3p,gma-miR408b-3p,gma-miR408c-3p,mdm-miR408a,mes-miR408,mtr-miR408-3p,osa-miR408-3p,pgi-miR6143b-3p,rco-miR408,sbi-miR408,sof-miR408a,sof-miR408b,sof-miR408c,sof-miR408d,sof-miR408e,ssp-miR408a,ssp-miR408d,tae-miR408,vun-miR408,vvi-miR408,zma-miR408a,zma-miR408b-3p	BMP2,PTEN
hsa-miR-106b-5p	cpa-miR8136	APC,APP,ATG16L1,BCL2L11,CASP7,CASP8,CCND1,CCND2,CDKN1A,CYBB,DAB2,E2F1,E2F5,EOMES,FAM129A,FYN,HIF1A,ITCH,JAK1,KAT2B,MFN2,MMP2,PKD2,PRRX1,PTEN,PTENP1,PURA,RB1,RBL1,RBL2,RHOC,RUNX3,SETD2,SLC2A4,SMAD7,STAT3,TCEAL1,TNFRSF10A,TNFSF11,TRIM8,TWIST1,VEGFA,WEE1,ZBTB4
hsa-miR-107	osa-miR2092-3p	AGO1,ARNT,AXIN2,BACE1,CAV1,CDC42,CDK6,CDK8,CHGA,CHRM1,CLOCK,CPEB1,CYP2C8,DAPK1,DICER1,FBXW7,FOXO1,GRN,HIF1A,HMGA2,IL6,JAK1,KLF4,LATS2,LIN28A,MYB,NF1,NFIA,NOTCH2,PLAG1,PRKCE,RAD51,SALL4,SERPINB5,SH3GL2,SIAH1,SNCG,VEGFA
hsa-miR-10a-3p	sbi-miR5564b	BTRC,IRAK4,NR2C2
hsa-miR-10b-3p	bna-miR403,bra-miR403-3p,csi-miR403,gma-miR403a,gma-miR403b,har-miR403a,htu-miR403a,htu-miR403b,htu-miR403c,htu-miR403d,htu-miR403e,hvu-miR6213,mdm-miR403a,mdm-miR403b,mes-miR403a,mes-miR403b,ppe-miR403,rco-miR403a,rco-miR403b,sly-miR403-3p,tcc-miR403a,tcc-miR403b,vvi-miR403a,vvi-miR403b,vvi-miR403c,vvi-miR403d,vvi-miR403e,vvi-miR403f	BUB1,CCNA2,PLK1
hsa-miR-1180-3p	osa-miR1846d-3p	TCEAL1,TNIP2
hsa-miR-1181	mtr-miR2613,osa-miR5809	SOX2,STAT3
hsa-miR-122-5p	csi-miR3948,gma-miR4379,ppe-miR6260	AACS,ADAM10,ADAM17,AKT3,ALDOA,ANK2,ANXA11,AP3M2,ATP1A2,AXL,BAX,BCL2L2,CCNG1,CDK4,CLIC4,CREB1,CTDNEP1,CYP7A1,DSTYK,DUSP2,EGFR,EGLN3,ENTPD4,FAM117B,FOXJ3,FOXP1,FUNDC2,FUT8,G6PC3,GALNT10,GYS1,HMOX1,IGF1R,IL1A,LPIN1,MAPK11,MECP2,MEF2D,NCAM1,NFATC2IP,NOD2,NT5C3A,NUMBL,P4HA1,PDK4,PEG10,PKM,PRKAB1,PRKRA,PTPN1,RAB11FIP1,RAB6B,RAC1,RHOA,SLC7A1,SLC7A11,SOCS1,SPRY2,SRF,TBX19,TPD52L2,TRIB1,UBAP2,VEGFC,WNT1,X…
hsa-miR-1224-5p	gma-miR5767,mtr-miR5224a	CREB1
hsa-miR-1225-5p	sly-miR6027-5p	IRS1
hsa-miR-1228-5p	tae-miR9677b	MIF
hsa-miR-1229-3p	bra-miR156e-3p	SORL1
hsa-miR-1234-3p	osa-miR820a,osa-miR820b,osa-miR820c	STAT3
hsa-miR-1236-3p	mtr-miR2673a,mtr-miR2673b	FLT4,KDR,RORC,TCEAL1,ZEB1
hsa-miR-124-5p	ahy-miR398,ata-miR398f-3p,ata-miR398g-3p,bol-miR398a-3p,bra-miR398-3p,cca-miR398,cme-miR398a,cme-miR398b,csi-miR398,gma-miR398a,gma-miR398b,gma-miR398c,gma-miR398d,mdm-miR398a,mdm-miR398b,mdm-miR398c,mtr-miR398a-3p,mtr-miR398b,mtr-miR398c,osa-miR398a,osa-miR398b,osa-miR812o-5p,ppe-miR398a-3p,ppe-miR398b,rco-miR398a,rco-miR398b,sbi-miR398,ssl-miR398,tae-miR398,tcc-miR398a,tcc-miR398b,vvi-miR398a,v…	ACHE,BECN1,FOXQ1,NR4A1,STAT3
hsa-miR-1245a	gma-miR4371a,gma-miR4371b,mtr-miR5265,osa-miR810b.2,ppe-miR6261	BRCA2
hsa-miR-1246	ahy-miR159,bna-miR159,bra-miR159a,bra-miR9559-5p,cme-miR159a,cme-miR159b,cpa-miR159a,cpa-miR159b,csi-miR159,gma-miR159a-3p,gma-miR159e-3p,gma-miR9744,hbr-miR159a,htu-miR159a,hvu-miR159a,hvu-miR159b,mdm-miR159a,mdm-miR159b,mes-miR159a,mes-miR159b,mtr-miR159a,osa-miR159a.1,osa-miR159b,osa-miR159c,osa-miR159d,osa-miR159e,osa-miR159f,osa-miR1874-3p,ppe-miR159,pvu-miR159a.1,rco-miR159,sbi-miR159a,sbi-…	AXIN2,DYRK1A,GSK3B,NFIB,PRKAR1A
hsa-miR-1247-5p	bra-miR9563a-5p,sbi-miR6224a-5p,sbi-miR6224b-5p,sbi-miR6224c-5p	MAP3K9,SOX9
hsa-miR-1250-3p	csi-miR1515,gma-miR1515a,gma-miR1515b,stu-miR7990b,stu-miR8001b-3p,stu-miR8047	NOD1,PTEN
hsa-miR-1253	ata-miR9863a-3p,ata-miR9863b-3p,cca-miR6108a,cca-miR6108b,cca-miR6108g,gma-miR156g,mtr-miR2629h	BTK
hsa-miR-1254	ahy-miR160-5p,ata-miR160a-5p,ata-miR160b-5p,ata-miR160c-5p,bna-miR160a,bna-miR160b,bna-miR160c,bna-miR160d,bra-miR160a-5p,cca-miR160a,cca-miR160b,cme-miR160a,cme-miR160b,cme-miR160c,cme-miR160d,cpa-miR160a,cpa-miR160b,cpa-miR160c-5p,cpa-miR160d,cpa-miR160e,cpa-miR160f-5p,gma-miR160a-5p,gma-miR160b,gma-miR160c,gma-miR160d,gma-miR160e,gma-miR160f,htu-miR160a,mdm-miR160a,mdm-miR160b,mdm-miR160c,mdm-…	CCAR1
hsa-miR-1256	mtr-miR2600b,mtr-miR2600c,mtr-miR2600d,mtr-miR2600e,mtr-miR5267a,mtr-miR5267b,mtr-miR5267c,mtr-miR5267d,mtr-miR5267e,mtr-miR5267f,mtr-miR5267g,mtr-miR5267h,mtr-miR5267i,mtr-miR5267j,mtr-miR5267k,mtr-miR5267l,mtr-miR5267m,mtr-miR5267n,mtr-miR5267o,mtr-miR5288	TRIM68
hsa-miR-1258	cca-miR6117,gma-miR4362	HPSE,MRGPRF
hsa-miR-125a-3p	bra-miR9560a-5p,bra-miR9560b-5p	BRCA1,EZH2,FYN,GIT1,GPC4,IL23R,IL6,IRF4,MTA1,NRG1,PRDM1,RHOA,VEGFA,XBP1
hsa-miR-125b-2-3p	gma-miR4409,sbi-miR6230-3p,vvi-miR3623-5p	IGF1R
hsa-miR-126-3p	tae-miR1117,tae-miR1131	ADAM9,ADGRE5,ADM,AKT1,BCL2,CADM1,CRK,CRKL,CXCL12,CXCR4,DNMT1,EGFL7,EZH2,FOXO3,HOXA9,IGFBP2,IRS1,KRAS,LRP6,MERTK,MMP7,NFKBIA,PGR,PIK3CG,PIK3R2,PITPNC1,PLK2,PTPN7,RGS3,RHOU,ROCK1,SIRT1,SLC7A5,SOX2,SPRED1,TCF4,TEK,TOM1,VCAM1,VEGFA
hsa-miR-126-5p	hvu-miR5049e	ADAM9,CRK,CXCL12,CYLD,HOTAIR,MMP7,MYC,PTPN7,SLC45A3,SPRED1,VEGFA
hsa-miR-1260b	osa-miR438	DKK2,SFRP1,SMAD4
hsa-miR-1266-5p	mtr-miR2654	TERT
hsa-miR-1269a	bra-miR319-3p,cca-miR319,cme-miR319a,cme-miR319b,cme-miR319c,cme-miR319d,cpa-miR8152,ctr-miR319,gma-miR319a,gma-miR319b,gma-miR319c,gma-miR319e,gma-miR319f,gma-miR319g,gma-miR319h,gma-miR319i,gma-miR319j,gma-miR319k,gma-miR319l,gma-miR319m,gma-miR4356,hbr-miR319,mdm-miR319a,mdm-miR319b,mes-miR319a,mes-miR319b,mes-miR319c,mes-miR319d,mes-miR319e,mes-miR319f,mes-miR319g,mtr-miR319a-3p,mtr-miR319b-3…	SOX6
hsa-miR-1269b	bra-miR319-3p,cca-miR319,cme-miR319a,cme-miR319b,cme-miR319c,cme-miR319d,cpa-miR8152,ctr-miR319,gma-miR319a,gma-miR319b,gma-miR319c,gma-miR319e,gma-miR319f,gma-miR319g,gma-miR319h,gma-miR319i,gma-miR319j,gma-miR319k,gma-miR319l,gma-miR319m,gma-miR4356,hbr-miR319,mdm-miR319a,mdm-miR319b,mes-miR319a,mes-miR319b,mes-miR319c,mes-miR319d,mes-miR319e,mes-miR319f,mes-miR319g,mtr-miR319a-3p,mtr-miR319b-3…	CDC40
hsa-miR-127-3p	osa-miR166i-3p	BAG5,BCL6,KMT5A,MAPK4,MGMT,MMP13,PRDM1,RGMA,SEPT7,SERPINB9,SFRP1,SKI,XBP1,XRCC3,ZWINT
hsa-miR-127-5p	bra-miR9565-3p,gma-miR4996,mtr-miR395k,osa-miR395u	BLVRB,SPP1
hsa-miR-1270	vvi-miR3625-3p,zma-miR482-5p	FXN
hsa-miR-1271-5p	hvu-miR5051,stu-miR8023	CCNG1,FOXQ1,GPC3
hsa-miR-1273g-3p	ata-miR408-3p,cca-miR408,gma-miR408d,osa-miR5803,stu-miR408b-3p	PTEN
hsa-miR-129-5p	osa-miR1428a-5p,ppe-miR6274a,stu-miR5303f,stu-miR8016	ABCB1,ABCC5,ABCG1,AGO3,APC,BDKRB2,BECN1,CAMTA1,CDH1,CDK6,COL1A1,FMR1,FNDC3A,HMGB1,IGF1,IGF2BP3,MAPK1,MCRS1,NOTCH1,NR4A2,PDPK1,RET,SOX4,SP1,TWIST1,VIM,WNT4
hsa-miR-1290	cpa-miR8135,mtr-miR5212-5p,rgl-miR5575	FOXA1
hsa-miR-1293	hvu-miR6180	TIMP1
hsa-miR-1297	mtr-miR5557-5p	HMGA1,HMGA2,MALAT1,TRIB2
hsa-miR-1298-5p	gma-miR5764,mtr-miR5560-5p	GJA1
hsa-miR-1303	ppe-miR6267b,ppe-miR6281,stu-miR8005a,stu-miR8005b-3p,stu-miR8005c	ATG2B,CLDN18
hsa-miR-130a-3p	ata-miR160c-3p,ata-miR393-3p,gma-miR4358,gma-miR5768,osa-miR160a-3p,osa-miR160b-3p,osa-miR812n-5p,zma-miR160a-3p,zma-miR160b-3p,zma-miR160g-3p	Acvr1,ATG2B,ATXN1,CSF1,DICER1,DLL4,ESR1,GJA1,HOXA10,HOXA5,IFITM1,IL18,KLF4,MAFB,MAP3K12,MECP2,MEOX2,MYC,PDGFRA,PPARA,PPARG,PPARGC1A,PTEN,RAB5A,RUNX3,SLAIN1,SMAD4,TAC1,TGFB1,TGFBR2,TNF,XIAP
hsa-miR-130a-5p	sbi-miR5565g-5p	PTEN
hsa-miR-130b-3p	ata-miR160c-3p,ata-miR393-3p,gma-miR4358,gma-miR5768,osa-miR160a-3p,osa-miR160b-3p,osa-miR812n-5p,zma-miR160a-3p,zma-miR160b-3p,zma-miR160g-3p	CCDC6,CCNA2,CMPK1,CSF1,CYLD,CYP2C9,DICER1,DLL1,ERBB2,FMR1,IGF1,IRF1,ITGB1,MMP2,MST1,NKD2,PDGFRA,PPARA,PPARG,PPARGC1A,PTEN,RUNX3,SAV1,SMAD4,SNAI3,STAT3,TP53INP1,UVRAG,ZBTB4,ZEB1
hsa-miR-132-3p	bra-miR9408-5p,gma-miR5368	AGO2,ARHGAP32,BDNF,CCNA2,CCNB1,CDKN1A,CRK,EGFR,FOXO1,GDF5,HBEGF,IRAK4,JPT1,KLHL11,MAPK1,MMP9,MUC13,PIK3R3,RAF1,RASA1,RB1,SIRT1,SLC2A1,SMAD2,SOX4,SOX5,SOX6,SPRED1,SPRY1,TJAP1,TLN2,YY1AP1
hsa-miR-133a-3p	gma-miR5677	AFTPH,ANXA2,ARPC5,BCL2L1,CACNA1C,CASP9,CDC42,COL1A1,CTGF,EGFR,ERBB2,Foxl2,FSCN1,FTL,GSTP1,HCN2,HCN4,IGF1,IGF1R,KCNH2,KCNQ1,LASP1,LDLRAP1,MCL1,MEG3,MMP14,MSN,NGFR,NR2C2,PDLIM5,PNP,PRDM16,RBPJ,RFFL,SGMS2,SNX30,SOX4,SP1,TAGLN2,UBA2,UCP2,VKORC1,ZEB1
hsa-miR-133a-5p	ppe-miR6270	EGFR,FSCN1,GDNF,MMP9,RHOA
hsa-miR-133b	gma-miR5677	AKT1,BCL2L1,BCL2L2,CDC42,CDK13,CPNE3,CTGF,CXCR4,EGFR,ERG,FAIM,FAS,FGFR1,FOXC1,FOXL2,FSCN1,GLI1,GLI3,GSTP1,HCN2,HCN4,IGF1R,KCNH2,MCL1,MET,MMP14,MMP9,NUP214,PITX3,PKM,PPP2R2D,PRDM16,PTBP1,PTBP2,PTPRK,RB1CC1,RHOA,SGK1,SIRT1,SP1,STK3,TAGLN2
hsa-miR-134-5p	osa-miR5531	ABCC1,ANGPTL4,ERBB2,FOXM1,GOLPH3,ITGB1,KRAS,MAGI2,NANOG,OPRM1,PAK2,PUM2,RAB27A,STAT5B,VEGFA,VIM,ZDHHC9
hsa-miR-135b-3p	tae-miR9666a-3p	CCL7,LATS2,STAT6
hsa-miR-136-5p	gma-miR5667-5p,osa-miR2095-3p,stu-miR8002-3p	BCL2,IL6,MTDH,RASAL2
hsa-miR-137	gma-miR9730,osa-miR1882a,osa-miR1882b,osa-miR1882c,osa-miR1882d,osa-miR1882e-5p,osa-miR1882f,osa-miR1882g,osa-miR1882h,stu-miR7997c	AKT2,BMP7,BNIP3L,CALN1,CDC42,CDK6,COX2,CSE1L,CTBP1,CUL4A,CXCL12,DCLK1,EGFR,ESRRA,EZH2,FMNL2,FUNDC1,GLIPR1,KDM1A,KDM2A,KDM4A,KDM5B,KDM7A,KIT,KLF12,KLF4,MED1,MET,MITF,MSI1,MTDH,MYO1C,NCOA3,Nr1i3,PAK2,PRKAA1,PTGS2,PXN,RASGRF1,RORA,SERPINA3,SLC6A3,SP1,TBX3,TGFB2,TRIM13,YBX1,ZNF804A
hsa-miR-138-1-3p	bra-miR9556-3p	HIF1A,PDK1,ZEB2
hsa-miR-139-3p	gma-miR5675	ELAVL1,MMP11,NOB1
hsa-miR-140-3p	ata-miR396c-5p,ata-miR396e-5p,bna-miR396a,bra-miR396-5p,cca-miR396a-5p,cca-miR396b,ccl-miR396,cme-miR396a,cme-miR396b,cme-miR396c,cme-miR396d,cpa-miR396,csi-miR396a,csi-miR396b,gma-miR396a-5p,gma-miR396b-5p,gma-miR396c,gma-miR396e,gma-miR396i-5p,gma-miR396k-5p,hbr-miR396b,mdm-miR396a,mdm-miR396b,mdm-miR396c,mdm-miR396d,mdm-miR396e,mes-miR396a,mes-miR396b,mes-miR396c,mes-miR396d,mes-miR396e,mes-mi…	ATP6AP2,ATP8A1,CD38,COL4A1,FN1,GPC1,ITGA6,MARCKSL1,NRIP1
hsa-miR-141-3p	mtr-miR2588a,mtr-miR2588b	ACVR2B,BAP1,BRD3,CDC25A,CDC25C,CDYL,CLOCK,CTBP2,DLX5,E2F3,EIF4E,ELMO2,ERBIN,HDGF,HIPK2,HNRNPD,HOXB5,IGF1R,KEAP1,KLF11,KLF12,KLHL20,MALAT1,MAP4K4,MAPK14,MAPK9,NR0B2,PAPPA,PHLPP1,PHLPP2,PPARA,PTEN,PTPRD,RASSF2,RIN2,SEPT7,SFPQ,SHC1,STAT4,STAT5A,TAZ,TCF7L1,TFDP2,TGFB2,TIAM1,TM4SF1,TRAPPC2B,UBAP1,VAC14,WDR37,YAP1,YWHAG,ZEB1,ZEB2,ZFPM2,ZMPSTE24
hsa-miR-141-5p	mtr-miR2673a,mtr-miR2673b	ICAM1,KEAP1,SPAG9,WNK1
hsa-miR-142-3p	mtr-miR2617a,mtr-miR2617b,mtr-miR2617c,tae-miR1121	ABCG2,APC,ARNTL,BOD1,CCNT2,DOCK6,EGR2,HMGA1,HMGB1,HOXA10,HOXA7,HOXA9,HSPA1B,IL1A,LGR5,LPP,LRRC32,PRKCA,PROM1,PTPN23,RAC1,ROCK2,TAB2,TGFBR1,THBS4
hsa-miR-143-3p	ata-miR9772a-5p,ata-miR9772b-5p,bra-miR9558-5p,csi-miR827,gma-miR2118a-5p,gma-miR2118b-5p,mdm-miR827,mes-miR827,osa-miR2097-5p,osa-miR827,ppe-miR827,ssp-miR827,stu-miR827-3p,tae-miR9772,tcc-miR827,zma-miR827-3p	AKT1,AKT2,BAG3,BCL2,BRAF,CD44,COL3A1,CTGF,CYP2C9,DDX6,DNMT3A,DTNB,FAM83F,FHIT,FNDC3B,FSCN1,GABARAPL1,HK2,HNF4A,HRAS,IGF1R,IL13RA1,ITGB1,ITGB4,KLF5,KRAS,LIMK1,MACC1,MAPK7,MDM2,MMP13,MMP14,MMP2,MMP9,MYO6,NFATC1,NFKB2,NR2C2,OSBPL8,PTGS2,RREB1,SDC1,SERPINE1,TLR2,TNF
hsa-miR-143-5p	hbr-miR9386,osa-miR166i-5p	COX2,ERBB3
hsa-miR-144-3p	cpa-miR8144,ppe-miR8126-3p	Adamts1,APP,CFTR,ETS1,EZH2,FGG,IRS1,MAP3K8,MET,MTOR,NFE2L2,NOTCH1,PBX3,PLAG1,PTEN,PTGS2,SMAD4,TGFB1,TTN,TUG1,XIST,ZEB1,ZEB2
hsa-miR-144-5p	gma-miR4994-3p,mtr-miR5563-5p	CCNE1,CCNE2,MET,ROCK1,ROCK2,RUNX1,SMAD4,TGIF1
hsa-miR-145-3p	mdm-miR159c,osa-miR5072	MMP16,MTDH,PLCE1,SMAD3
hsa-miR-146a-3p	gma-miR5378	CXCR4,PTTG1
hsa-miR-146a-5p	gma-miR9756,mtr-miR5743a,mtr-miR5743b,osa-miR1869	BCLAF1,BRCA1,BRCA2,CARD10,CASP7,CCL5,CCNA2,CCND1,CCND2,CD40LG,CD80,CFH,CNOT6L,COPS8,COX2,CPM,CXCL12,CXCL8,CXCR4,DUSP1,EGFR,ELAVL1,ERBB4,FADD,FAF1,FANCM,FAS,HOXD10,ICAM1,IL6,IRAK1,IRAK2,IS2,L1CAM,LAMC2,LFNG,LRP2,MIF,MTA2,NFAT5,NFKB1,NOS1,NOTCH1,NOTCH2,NUMB,PA2G4,PLAUR,PRKCE,PTGES2,PTGS2,RAC1,RARB,RHO,RHOA,RNF11,ROCK1,SIKE1,SLPI,SMAD2,SMAD4,SMN1,SOS1,SOX2,STAT1,TGFB1,TLR2,TLR4,TRAF6,UHRF1,WASF2
hsa-miR-146b-3p	stu-miR8006-3p	IRAK1,MAT2A,NPAS4,PER1
hsa-miR-146b-5p	gma-miR9756,mtr-miR5743a,mtr-miR5743b,osa-miR1869	EGFR,ERBB4,HNRNPD,IL6,IRAK1,KIT,MALAT1,MMP16,NFKB1,PAX8,PDGFRA,RARB,SLC5A5,TLR4,TRAF6,UHRF1,ZNRF3
hsa-miR-147a	osa-miR1850.2,stu-miR8011a-5p	HIF3A,MCM3,NDUFA4,PSMA3,SLC22A3,VEGFA
hsa-miR-147b	osa-miR5540	ALDH5A1,COL4A2,IER5,MCM3,NDUFA4,SDHD
hsa-miR-148a-3p	osa-miR393b-3p	ACVR1,ALCAM,BAX,BCL2,BCL2L11,CCKBR,CDC25B,CDKN1B,DNMT1,DNMT3B,ERRFI1,HLA-G,IKBKB,INO80,IRS1,ITGA5,ITGB8,MAFB,MAP3K4,MAP3K9,MET,MMP7,NR1I2,NRP1,PBXIP1,PDIA3,QKI,ROCK1,RPS6KA5,RUNX3,S1PR1,SERPINE1,SMAD2,STAT3,TGFB2,TGIF2,TMED7,USP4,VAV2,WNT1,WNT10B
hsa-miR-148a-5p	mtr-miR2086-5p,mtr-miR2669a,mtr-miR2669b	ABCA1,AKT2,CDKN1B,CENPF,GAS1,TGIF2
hsa-miR-148b-3p	osa-miR393b-3p	ACVR1,ALCAM,CCKBR,CSF1,CYBB,HLA-G,HOTAIR,HSP90AA1,ITGA5,MAP3K9,MLH1,NRAS,PIK3CA,PIK3R3,PRKAB1,ROCK1,SLC2A1,WNT1
hsa-miR-148b-5p	mtr-miR7696c-5p,mtr-miR7696d-5p	MCL1
hsa-miR-149-5p	sbi-miR5387b,sly-miR9470-3p	BBC3,FASLG,FGF21,FGFR1,FOXM1,GIT1,GPC1,IL6,MTHFR,MYD88,PPM1F,PTGER2,SP1,ZBTB2
hsa-miR-150-3p	mtr-miR2599	CCR6,CTNNB1,IGF1R,MYB,RPL11,TP53
hsa-miR-150-5p	ppe-miR482b-3p,ppe-miR482d-3p	ARRB2,BIRC5,CBL,CCR6,CISH,COL4A4,CREB1,CXCR4,EGR2,EP300,FLT3,MMP14,MUC4,MYB,NANOG,NOTCH3,P2RX7,POLD3,PRKCA,SLC2A1,SP1,SRCIN1,SSSCA1,STAT1,STAT5B,TP53,VEGFA,ZEB1,ZNF350
hsa-miR-151a-5p	cpa-miR8154,mtr-miR5224a,osa-miR1858a,osa-miR1858b	ARHGDIA,CASZ1,CYTB,E2F6,IL1RAPL1,MPL,N4BP1,SMARCA5,SOX17,TP53
hsa-miR-152-3p	osa-miR393b-3p	ADAM17,ALCAM,ATG14,CCKBR,CCND1,CD151,CD274,CSF1,DKK1,DNMT1,FGF2,FGFR3,HLA-G,IGF1R,IRS1,ITGA5,KLF4,KRAS,MAFB,NRP1,PIK3R3,PTEN,TACC3,TGFA,WNT1,XIST
hsa-miR-153-3p	hbr-miR159b	BCL2,BMPR2,FOXO1,HECTD3,HMGB1,IDO1,KLF5,MCL1,MTDH,NFE2L2,PRDX2,PTEN,SNAI1,SNCA,ZEB2
hsa-miR-153-5p	csi-miR1515,gma-miR1515a,gma-miR1515b,mtr-miR2604,stu-miR5303g,stu-miR5303i,stu-miR8047	HIF1A,RICTOR,SETD8P1,TGFB2,ZEB2
hsa-miR-154-3p	gma-miR5670a	WNT5A
hsa-miR-155-5p	sly-miR5304	AGO4,AGTR1,ANAPC16,ANXA2,APAF1,APC,ARID2,ARL15,ARMC2,BACH1,BCL6,BRPF3,C16orf62,C3orf18,CARD11,CARHSP1,CASP3,CCND1,CCND2,CD68,CEBPB,CEP41,CEP83,CIAPIN1,CKAP5,CLDN1,CLUAP1,CSF1R,CSNK1A1,CXCL8,CYP2U1,CYR61,DCUN1D2,DET1,DHX40,DOCK1,E2F2,EDN1,ETS1,EXOSC2,FADD,FAM135A,FAM177A1,FAM199X,FAM91A1,FBXW7,FGF7,FOS,FOXO3,GATM,GCSAM,GPM6B,HBP1,HIF1A,HIVEP2,HOMEZ,IFNGR1,IKBKE,IL13RA1,IL17RB,INPP5D,INPP5F,INTS6,J…
hsa-miR-15a-5p	osa-miR5813	AKT3,BCL2,BDNF,BMI1,BRCA1,CADM1,CARM1,CCND1,CCND2,CCNE1,CDC25A,CDKN2B,CHEK1,CHUK,CLCN3,CRKL,CXCL10,DMTF1,FGF7,FOXO1,HMGA1,HMGA2,HSPA1B,IFNG,IL10RA,KLF4,MN1,MYB,PHLPP1,PURA,RECK,REPIN1,RET,SOX5,TNFAIP1,TP53,TSPYL2,UCP2,VEGFA,WEE1,WNT3A,YAP1
hsa-miR-15b-5p	osa-miR5813	AGO2,AKT3,AXIN2,BAX,BCL2,CCND1,CCND3,CCNE1,CHEK1,EIF4A1,FOXO1,FUT2,HNF1A,IFNG,INSR,KDR,MMP9,MTSS1,OIP5,PEBP4,PPM1D,PURA,RAB1A,RECK,SMAD2,SMURF1,SOCS3,TBR1,TGFB1,TRIM14,TRIM29,VEGFA,WEE1
hsa-miR-16-5p	osa-miR5813	ACVR2A,ADORA2A,AKT3,APP,ARHGDIA,ARL2,AXIN2,BACE1,BCL2,BDNF,BIRC5,BMI1,BRCA1,CADM1,CAPRIN1,CCND1,CCND2,CCND3,CCNE1,CDK6,CDS2,CHEK1,CHUK,CLDN2,FGF2,FGFR1,GLS2,HDGF,HGF,HMGA1,HMGA2,IFNG,IGF1R,IL12B,KDR,KRAS,MAP7,METTL13,MTOR,MYB,NCOR2,NCSTN,OPRM1,PIM1,PPM1D,PRDM4,PTGS2,PURA,RAF1,RECK,RICTOR,RPS6KB1,SLC6A4,SOCS3,SOX5,SOX6,TP53,TPPP3,UCA1,UNG,VEGFA,WEE1,WNT3A,WNT4,YAP1,ZYX
hsa-miR-17-3p	hbr-miR9386,osa-miR166i-5p	GALNT7,GPX2,ICAM1,ITGA5,ITGB3,KDR,NCOA3,PTEN,SOD2,TIMP3,TXNRD2,VIM
hsa-miR-17-5p	cpa-miR8136	ABCA1,ADAR,APP,BCL2,BCL2L11,BMP2,BMPR2,BRCA2,CCL1,CCND1,CCND2,CDKN1A,CLOCK,CLU,CYP7B1,DAPK3,DNAJC27,DNMT1,E2F1,EGR2,EPAS1,ETV1,FBXO31,GPR137B,HBP1,HIF1A,HSPB2,IGFBP3,ITGB8,JAK1,KAT2B,LDLR,MAP3K12,MAPK9,MDM2,MEF2D,MFN2,MMP2,MYC,NABP1,NCOA3,NPAS3,NPAT,PDLIM7,PHLPP1,PKD2,PKNOX1,PPP2R2A,PTEN,PTPRO,RAD21,RB1,RBL1,RBL2,RND3,RUNX1,SIRPA,SMAD4,SMURF1,SOCS6,STAT3,TBC1D2,TCEAL1,TCF3,TGFBR2,TIMP3,TLR7,TNF,T…
hsa-miR-181a-3p	mtr-miR5554a-3p,mtr-miR5554b-3p,mtr-miR5554c-3p	NANOG
hsa-miR-181a-5p	mtr-miR5560-5p,osa-miR1853-5p	ABCG2,AHR,ATG5,ATM,BAX,BCL2,BCL2L11,CDKN1A,CDKN1B,CDX2,CEBPA,COL16A1,CTDSPL,CTNNB1,DDIT4,DDX3X,DUSP5,DUSP6,E2F5,EGR1,FOS,GATA6,GPD1L,GPR78,HIPK2,HRAS,IFNG,INPP4B,KAT2B,KLF6,KRAS,MAP2K1,MAPK1,MCL1,MEG3,MTMR3,NLK,NOTCH1,NRAS,PBX3,PGR,PHLPP2,PLAG1,PPP3CA,PRAP1,PRKCD,PRKN,PROX1,PTEN,PTPN11,PTPN22,RALA,RAP1B,RASSF1,RASSF6,RGS16,RGS5,RNF2,RUNX1,SAMHD1,SIRT1,STAT3,TCF4,TERT,TGFBR1,TGFBRAP1,TIMP1,TUSC3,T…
hsa-miR-181b-2-3p	osa-miR5500	TLR4
hsa-miR-181b-3p	osa-miR5500	NFASC,YWHAG
hsa-miR-181b-5p	mtr-miR5560-5p,osa-miR1853-5p	ADCY9,ATM,BCL2,BCL2L11,CARD10,CBX7,CDX2,CREB1,CYLD,E2F1,ELN,FOS,GATA6,GRIA2,HK2,HMGB1,IGF1R,KAT2B,KPNA4,LATS2,MAP2K1,MAP3K10,MCL1,MEG3,NFIA,NLK,PBX3,PDCD10,PDCD4,PLAG1,PTEN,RAP1B,RASSF1,RNF2,SIRT1,SIX2,SPP1,TCL1A,TIMP3,TMED7,VSNL1,XIAP
hsa-miR-181c-5p	mtr-miR5560-5p,osa-miR1853-5p	BCL2,BMPR2,BTBD3,CDX2,DPYSL2,GATA6,IL2,IL7,KRAS,LATS2,MECP2,MST1,NDRG2,NLK,NOTCH4,PRAP1,PRKCD,PTEN,RAP1B,SAV1,SGMS1,SIRT1,ST8SIA4,TGFBR1,TGFBR2,TGFBRAP1,TRIM2
hsa-miR-181d-5p	mtr-miR5560-5p,osa-miR1853-5p	BCL2,HRAS,MALT1,MEG3,MGMT,RAP1B
hsa-miR-182-5p	hvu-miR5051,stu-miR8023	ADCY6,ARRDC3,ATF1,BARD1,BCL2,BDNF,CADM1,CCND2,CDKN1B,CHEK2,CHL1,CLOCK,CREB1,CREB5,CYLD,FBXW7,FGF9,FLOT1,FOXF2,FOXO1,FOXO3,GSK3B,LRRC4,MITF,MTSS1,NDRG1,NRN1,NTM,PCDH8,PDCD4,PDK4,PFN1,PLD1,PTEN,RAD17,RARG,RECK,SATB2,SMAD4,SMARCD3,SNAI2,TCEAL7,THBS1,TIAM1,TP53BP1,TP53INP1,TRIM8,TSC22D3,ULBP2,UQCRFS1,ZFAND4
hsa-miR-183-3p	mtr-miR2618a,mtr-miR2618b,mtr-miR7696a-3p,mtr-miR7696b-3p,osa-miR395f	SCO2
hsa-miR-183-5p	hvu-miR5051,stu-miR8023	AANAT,AKAP12,BMI1,BTRC,DKK3,EGR1,EZR,FOXO1,GSK3B,IDH2,ITGB1,KIF2A,LRP6,NFIL3,PCLAF,PDCD4,PPP2CB,PTPA,RECK,SMAD4,SNAI2,SOCS6,UVRAG,ZEB1,ZFPM1
hsa-miR-184	osa-miR5821,osa-miR812g,osa-miR812h,osa-miR812i,osa-miR812j,osa-miR812s,rgl-miR7797a	AGO2,AKT1,AKT2,BCL2,BIN3,EZR,GAS1,INPPL1,MYC,NFATC2,PDGFB,PKM,PLPP3,PPP1R13L,PRKCB,SND1,SOX7,TNFAIP2,ZFPM2
hsa-miR-185-3p	gma-miR5042-3p,osa-miR5486	AKT1,STIM1
hsa-miR-185-5p	bna-miR6028,cme-miR164b,mtr-miR5221,mtr-miR5750,ppe-miR6267c-3p	ABCG4,ALOX12,AQP3,AR,ARC,ATR,CAMK2D,CAMK4,CASP14,CDC42,CDK6,COL1A1,DNMT1,DUSP4,EPAS1,EPHB2,EZH2,HMGA1,IGF1R,IL10RA,MCM10,MYC,MZB1,NFATC3,NTRK3,PLAC8,RHOA,SCARB1,SIX1,SLC8A1,SLC9A1,SMAD7,SREBF1,SREBF2,STIM1,TG,TGFB1,TRIM29,VEGFA
hsa-miR-186-5p	mtr-miR5747,osa-miR1865-3p,stu-miR8019-3p	ABCB1,AKAP12,CSNK2A1,FGF2,FOXO1,GJA1,HIF1A,MAP3K2,NCSTN,P2RX7,PAK5,PPM1B,PTTG1,PVT1,RELA,SETD2,TWIST1,VEGFA,XIAP
hsa-miR-188-3p	osa-miR438	CBL
hsa-miR-188-5p	ata-miR395a-5p,ata-miR395f-5p,osa-miR818a,osa-miR818b,osa-miR818c,osa-miR818d,osa-miR818e,zma-miR395e-5p,zma-miR395h-5p,zma-miR395j-5p,zma-miR395p-5p	CEMIP,FGF5,GREM2,ITGA7
hsa-miR-18a-5p	mtr-miR2649	ATM,BCL2,BCL2L10,CDK19,CTGF,DICER1,DNMT1,ESR1,FCGR2B,HIF1A,HSF2,IRF2,MEF2D,NEDD9,NEO1,NR1I2,NR3C1,PHLPP1,PIAS3,PTEN,RUNX1,SDC4,SMAD2,SMAD3,SMAD4,STK4,TBPL1,TGFBR2,TNFAIP3,TNFSF11
hsa-miR-18b-5p	mtr-miR2649	CTGF,ESR1,FOXN1,HIF1A,IGF1,MDM2,SMAD2,TNRC6B
hsa-miR-191-5p	osa-miR1868	BASP1,CCND2,CDK6,CDK9,CEBPB,CTDSP2,EGR1,IL1A,LRRC8A,MDM4,NDST1,NOTCH2,RPS6KA3,SATB1,SLC16A2,SOX4,TMC7,YBX3
hsa-miR-192-3p	mtr-miR2648	NR1H4
hsa-miR-193a-5p	stu-miR477b-3p	ERBB2,IGF2BP1,ING5,MTOR,NLN,PIK3R3,SRR,TFAP2A,TP73,WT1
hsa-miR-193b-5p	bna-miR6029,osa-miR2872,stu-miR8004	STMN1
hsa-miR-194-3p	sly-miR482d-5p,stu-miR482b-5p	ARHGEF2
hsa-miR-195-5p	osa-miR5813	ARL2,ATG14,Bace1,BCL2,BCL2L2,BIRC5,BTRC,CAB39,CBX4,CCL4,CCND1,CCND3,CCNE1,CDC25A,CDC42,CDK4,CDK6,CDK8,CHEK1,CHUK,DICER1,E2F3,ELN,FASN,FGF2,HMGA1,INSR,KDR,KIAA0100,MBD1,MYB,NKD1,RAF1,RET,RPS6KB1,RUNX2,SLC2A3,SMAD7,TAB3,TBCCD1,VEGFA,WEE1,WNT7A,YAP1
hsa-miR-196a-3p	osa-miR1423-5p,stu-miR6149-5p,zma-miR399f-5p,zma-miR399g-5p	FGF2
hsa-miR-19a-5p	bra-miR403-5p,bra-miR5711,gma-miR5780d,mtr-miR2655b,osa-miR1428a-5p,ppe-miR6274a	BTG1,TIA1,TIMP1,TNFAIP3
hsa-miR-19b-1-5p	bra-miR403-5p,bra-miR5711,gma-miR5780d,mtr-miR2655b,osa-miR1428a-5p,ppe-miR6274a	CCND1,FGFR2
hsa-miR-200a-3p	mtr-miR2588a,mtr-miR2588b	AREG,ATRX,BAP1,CCNE2,CDK6,CTNNB1,DEK,DLC1,DLX5,DNMT1,EGFR,ELMO2,ERBIN,EZH2,FOXA2,foxg1a,GDAP1,GEMIN2,GJA1,GRB2,HFE,HGF,HMGB1,HOXB5,KEAP1,KLF11,KLHL20,MACC1,MALAT1,MAPK14,MFF,MNX1,MYB,MYH10,PDCD4,PTEN,PTPRD,RASSF2,RIN2,SEPT7,SHC1,SMAD2,SMAD3,SPAG9,SRF,TCF7L1,TFAM,TGFB2,THRB,TP53,TP73-AS1,TRAPPC2B,UBASH3B,VAC14,WASF3,WDR37,YAP1,ZEB1,ZEB2,ZFPM2
hsa-miR-200a-5p	gma-miR4388	CTNNB1,PTEN,SOX17
hsa-miR-200b-3p	mtr-miR2637	ADAM12,ATG12,BAP1,BCL2,BMI1,BTC,CCNE2,CD274,CDKN1B,CREB1,CRKL,DDX53,DLC1,DNMT1,DNMT3A,DNMT3B,E2F3,ELMO2,ERBIN,ETS1,ETV5,EZH2,FERMT2,FLT1,FN1,FOXG1,FSCN1,GATA4,HFE,HNRNPA3,HOXB5,IKBKB,JUN,KDR,KLF11,KLHL20,LDHA,LOX,MALAT1,MAPK7,MATR3,MSN,MYB,NOTCH1,OXR1,PHLPP1,PIN1,PTPN12,PTPRD,QRSL1,RAB18,RAB21,RAB23,RAB3B,RASSF2,RERE,RHOA,RIN2,RND3,RNF2,ROCK2,SEC23A,SEPT7,SHC1,SMAD2,SP1,SUZ12,TCF7L1,VAC14,VEGFA,W…
hsa-miR-200b-5p	gma-miR4388	ATG12,PROM1,RHOA
hsa-miR-200c-3p	mtr-miR2637	ACVR2B,ADAM12,ATRX,BAP1,BCL2,BMI1,BRD7,BTC,CCNE2,CDH11,CDK2,CFL2,CRKL,DLC1,DNAJC3,DNMT3A,DNMT3B,DUSP1,E2F3,EDNRA,EFNA1,ELMO2,ERBIN,ERRFI1,ETS1,FBLN5,FLT1,FN1,FOXO1,GATA4,GEMIN2,HFE,HOXB5,IKBKB,JAZF1,KDR,KLF11,KLF9,KLHL20,KRAS,LEPR,LPAR1,MALAT1,MSN,MYB,MYLK,NCAM1,NOS3,NOTCH1,NTF3,NTRK2,PDCD10,PIN1,PMAIP1,PRKCZ,PTEN,PTPN13,PTPRD,RASSF2,RCOR3,RHOA,RIN2,RND3,RNF2,ROCK2,RPS6KB1,SEC23A,SEPT7,SH3PXD2A,S…
hsa-miR-202-3p	cpa-miR8142	ARL5A,GLI1,HAS2,LRP6,MALAT1,MMP1,MYCN,PDCD4,SOX6,TNFSF13B
hsa-miR-202-5p	osa-miR2876-3p,osa-miR7695-5p,vvi-miR3633a-3p	TGFBR1,TGFBR2,TNFSF13B
hsa-miR-203a-3p	ssl-miR395	ABCE1,ABL1,AKT2,ASAP1,ATM,BANF1,BCL2L2,BIRC5,BMI1,CASK,CAV1,CBLL1,CDH1,CDK6,CREB1,DLX5,E2F1,E2F3,EDNRA,EYA4,FGF2,GDAP1,HOXD3,IFIT1,IL24,JUN,KIF2A,KIF5B,LASP1,LIFR,LIN28B,MMP10,MYD88,NR2C2,PIK3CA,PLD2,RAB22A,RAN,RAP1A,RAPH1,RUNX2,SMAD4,SNAI1,SNAI2,SOCS3,SOCS6,SRC,STAT1,TBK1,TCF4,TJP2,TNF,TP63,TYMS,UVRAG,VEGFA,WIF1,ZEB2,ZNF148
hsa-miR-204-3p	han-miR3630-3p,hbr-miR408b,vvi-miR3630-3p	ATF2,KHDRBS1,PPM1K,RGS5
hsa-miR-205-3p	stu-miR8020	COMMD1,FGF2,VEGFA
hsa-miR-205-5p	osa-miR814a,osa-miR814b,osa-miR814c	ACSL1,ACSL4,AR,BCL2,BCL6,CCNJ,CENPF,CTGF,CYR61,E2F1,E2F5,EGLN2,ERBB2,ERBB3,ESRRG,EZR,HMGB1,HMGB3,IL24,IL32,INPPL1,ITGA5,KCNJ10,LAMC1,LMNA,LRP1,LRRK2,MED1,PHLPP2,PRDX2,PTEN,PTPRM,RUNX2,SATB2,SMAD1,SMAD2,SMAD4,SRC,TP73,UVRAG,VEGFA,YES1,YY1,ZEB1,ZEB2
hsa-miR-206	ata-miR166b-5p,ata-miR2118a-3p,ata-miR2118b-3p,mdm-miR482a-5p	ACTL6A,AKT1,ANXA2,CCL2,CCND1,CCND2,CDK4,ESR1,FSTL1,G6PD,GJA1,GPD2,KRAS,MET,NOTCH3,NR1H3,NR4A2,NRP1,OTX2,PAX3,PGD,SFRP1,SMAD2,SOD1,SOX9,TAC1,TBX3,TKT,TWF1,TWIST1,UTRN,VAMP2,VEGFA
hsa-miR-20a-3p	ppe-miR530,stu-miR530	BID,EGR2,NR4A3,PTEN,SMO
hsa-miR-20a-5p	cpa-miR8136	ABL2,ANKH,APP,ARHGAP12,ATG16L1,BAMBI,BCL2,BCL2L11,BMPR2,BNIP2,CCND1,CCND2,CDKN1A,CRIM1,DAPK3,DNMT1,DUSP2,E2F1,EGLN3,EGR2,EPAS1,ETV1,FBXO31,GJA1,HIF1A,IRF2,ITGB8,KIF26B,KIT,LIMK1,MAP2K3,MAP3K12,MAP3K5,MCL1,MEF2D,MYC,NFKBIB,PHLPP2,PKD1,PKNOX1,PPARG,PPP2R2A,PRKG1,PTEN,PTPRO,PURA,RB1,RB1CC1,RBL1,RBL2,REST,RGS5,RUNX1,RUNX3,SIRPA,SMAD4,SMAD7,STAT3,TCEAL1,TGFBR1,TGFBR2,TIMP2,TP53INP1,TSG101,UBE2C,Vegfa,…
hsa-miR-20b-5p	cpa-miR8136	AKT3,ARID4B,BAMBI,BRCA1,CDKN1A,CRIM1,EFNB2,EPHB4,ESR1,FZD6,HIF1A,HIPK3,MAPK9,MYLIP,PPARG,PTEN,RB1CC1,STAT3,VEGFA
hsa-miR-21-5p	tae-miR9652-3p	ABCB1,AKT2,ANKRD46,ANP32A,APAF1,BASP1,BCL10,BCL2,BCL6,BMI1,BMPR2,BTG2,CADM1,CASC2,CASP8,CBX4,CCL20,CDC25A,CDK2AP1,CEBPB,CLU,COL4A1,COX2,DAXX,DDAH1,DERL1,DNM1L,DOCK4,DOCK5,DOCK7,DUSP10,E2F1,EGFR,EGLN1,EIF4A2,ERBB2,FASLG,FBXO11,FMOD,FOXO1,FZD6,GAS5,GDF5,HMGB1,HNRNPK,HPGD,ICAM1,ICOSLG,IGF1R,IL12A,IL1B,IRAK1,ISCU,JAG1,JMY,LRP6,LRRFIP1,MAP2K3,MARCKS,MEF2C,MSH2,MSH6,MSLN,MTAP,MYD88,NAV3,NCAPG,NFIA,NFIB…
hsa-miR-210-3p	osa-miR5540,zma-miR160d-3p	AIFM3,ALDH5A1,ATG7,BDNF,BNIP3,BTK,CASP8AP2,COL4A2,CPEB2,DDAH1,DIMT1,E2F3,EFNA3,EHD2,Fgfrl1,FOXN3,FOXP3,GPD1L,HIF1A,HIF3A,HOXA1,HOXA9,HSD17B1,IGFBP3,INPP5A,ISCU,KCMF1,LDHA,LDHB,MCM3,MNT,NCAM1,NDUFA4,NPTX1,P4HB,PIM1,PLK1,PTBP3,PTPN1,PTPN2,RAD52,SDHD,SH3BGRL,STMN1,TFRC,THSD7A,TP53I11,TWIST1,VMP1,XIST
hsa-miR-211-3p	mdm-miR408b,mdm-miR408c,mdm-miR408d,mtr-miR408-5p,stu-miR408a-5p	PPM1K,RGS5
hsa-miR-212-3p	bra-miR9408-5p,gma-miR5368	ABCG2,ACHE,ADCY1,CCNA2,CCNB1,IRAK4,KCNJ2,MECP2,MYC,PEA15,PTCH1,PXN,RB1,RBP2,RFXAP,SGK3,SMAD2,SOD2,SOX11,SOX4,TJP1
hsa-miR-212-5p	gma-miR390b-3p,sly-miR6026,stu-miR6026-3p	MAF,TJP1
hsa-miR-214-3p	gma-miR172h-5p,gma-miR172i-5p,gma-miR172j,mtr-miR5229a,mtr-miR5229b	ALPK2,ARL2,ASF1B,ATF4,BAX,BCL2L11,BCL2L2,BIRC5,CADM1,CCL5,CD274,CDK6,CPD,CTNNB1,EZH2,FGFR1,GALNT7,GSR,HDGF,ING4,JAG1,LTF,LZTS1,MAP2K3,MAPK1,MAPK8,MEF2C,NRAS,PAPPA,PIM1,PLXNB1,POR,POU4F2,PSMD10,PTEN,QKI,RAB15,SEMA4D,SRGAP1,SRGAP2,SUFU,TP53,TWIST1,UBE2I,XBP1
hsa-miR-214-5p	osa-miR5156	CDK3,CDK6,E2F2,IGF1R,ITCH,RASSF5,TP53
hsa-miR-215-3p	mtr-miR5262	FOXO1
hsa-miR-216b-5p	ppe-miR5225-3p	BECN1,CSNK2A1,FOXM1,HDAC8,JUN,KRAS,PARP1,PBK,UGT2B7
hsa-miR-218-1-3p	osa-miR396e-3p	PIK3C2A,PIK3R1
hsa-miR-218-5p	vvi-miR3623-3p	BCL9,BIRC5,BMI1,CDH2,CDK6,DKK2,E2F2,EGFR,GJA1,GLI2,HMGB1,HMOX1,HOXB3,IKBKB,KIT,LAMB3,LASP1,LEF1,LGR4,MITF,MMP2,OTUD7B,PDGFRA,POU2F2,RET,RICTOR,ROBO1,RPS6KA3,RPS6KB1,RUNX2,SFRP2,SH3GL1,SMO,SOST,SP1,TFF1,TOB1,VOPP1,VPS51,WASF3
hsa-miR-219a-1-3p	ata-miR2275b-5p,mtr-miR1507-5p,zma-miR2275a-5p,zma-miR2275d-5p	MUC4
hsa-miR-219a-5p	osa-miR166l-5p,zma-miR166k-5p,zma-miR166n-5p	CAMK2G,EGFR,GPC3,P2RX5,SALL4,T
hsa-miR-22-3p	hvu-miR444a,osa-miR444a-3p.1,osa-miR444d.1,ppe-miR319b,tae-miR444a,tae-miR444b	ACLY,AKT1,ARPC5,BDNF,BMP6,BMP7,BMPR1B,BSG,BTG1,CCNA2,CD151,CDKN1A,CSF1R,CXCR2,CYR61,ERBB2,ERBB3,ESR1,HDAC4,HDAC6,HIF1A,HMGB1,HTR2C,IRF5,LGALS1,LGALS9,MALAT1,MAOA,MECOM,MMP14,MTA1,MTDH,MTHFR,MYCBP,NCOA1,NET1,NTRK2,PLK1,PPARA,PPM1K,PTEN,PTMS,RAB5B,RCOR1,RGS2,SIRT1,SLC2A1,SNAI1,SP1,TACC1,TCEAL1,TCF7,TET2,TFRC,TIAM1,UBR5,WNT1
hsa-miR-22-5p	sly-miR477-3p	BSG,YWHAZ
hsa-miR-221-3p	tae-miR1118	ADAM1A,ADAMTS6,ANXA1,APAF1,ARF4,ARNT,ASZ1,BBC3,BCL2L11,BECN1,BMF,BNIP3,BNIP3L,CDKN1B,CDKN1C,CERS2,CORO1A,CREBZF,CTCF,CXCL12,DDIT4,DICER1,DIRAS3,DKK2,DVL2,ESR1,ETS1,FMR1,FOS,FOXO3,GJA1,GRB10,HECTD2,HOXB5,ICAM1,KIT,MBD2,MDM2,MEOX2,MGMT,MMP2,MYBL1,NAIP,PAK1,PIK3R1,PTEN,RAB1A,RAD51,RB1,RECK,RUNX1,SOCS1,SOCS3,SSX2IP,STAT5A,STMN1,TBK1,TCEAL1,TICAM1,TIMP3,TMED7,TNFSF10,TRPS1,WEE1,ZEB2
hsa-miR-221-5p	cpa-miR8139a,cpa-miR8139b,cpa-miR8139c,cpa-miR8139d,cpa-miR8139e,csi-miR160,ppe-miR1511-3p	CDKN1B,CDKN1C,IL6R,MBD2,RUNX2,SSSCA1
hsa-miR-222-3p	tae-miR1118	ABCG2,ADAM1A,ARID1A,BBC3,BMF,CDKN1B,CDKN1C,CERS2,CORO1A,DICER1,DIRAS3,DKK2,ESR1,ETS1,FOS,FOXO1,FOXO3,GAS5,GJA1,GNAI2,GNAI3,GRB10,ICAM1,KIT,MGMT,MMP1,PLXNC1,PPP2R2A,PRDM1,PTEN,RECK,RUNX2,SMAD5,SOD2,SSSCA1,SSX2IP,STAT5A,TCEAL1,TIMP3,TMED7,TNFSF10,TRPS1,VGLL4
hsa-miR-222-5p	cpa-miR8144,ppe-miR8126-3p	CDKN1C,SSSCA1
hsa-miR-223-5p	mtr-miR5260,ppe-miR6297b	EGF,FBXO8,FBXW7,IGF1R,RAB12
hsa-miR-224-3p	hbr-miR2118,osa-miR5076	ATG5,FUT4,RB1CC1
hsa-miR-23a-3p	sbi-miR5565g-5p	APAF1,ATAT1,CDH1,CHUK,CXCL12,CXCL8,FANCG,FAS,FOXA1,FOXO3,FZD5,G6PC,GJA1,GLS,HES1,HMGB2,HMGN2,HNF1B,HOXB4,HSP90AA1,IL6R,IRF1,KLF3,LAMP1,LDHA,LDHB,LPAR1,LRP5,MEF2C,MT2A,MYH1,MYH2,MYH4,NEK6,POU4F2,PPARGC1A,PPP2R5E,PTEN,PTPN11,RGS5,SMAD3,SMAD5,SPRY2,ST7L,STAT3,TERF2,TMEM64,TOP1,TSC1,XIAP
hsa-miR-23b-3p	sbi-miR5565g-5p	ATG12,CA2,CCNG1,CHUK,ETS1,G3BP2,GJA1,HMGA2,HMGB2,MARCKS,MET,NOTCH1,NOTCH2,PLAU,PRAP1,PRDX3,PRKACB,PTEN,PTK2B,RGS5,RRAS2,RUNX2,SIRT1,SRC,TAB2,TAB3,TGIF1,TMEM64,TUSC7,VCAN,VHL,ZEB1
hsa-miR-23c	sbi-miR5565g-5p	ELAVL1,MALAT1
hsa-miR-24-3p	ata-miR390-5p,bna-miR390a,bna-miR390b,bna-miR390c,bra-miR390-5p,cca-miR390,cme-miR390a,cme-miR390b,cme-miR390c,cme-miR390d,cpa-miR390a,cpa-miR390b,csi-miR390,gma-miR390a-5p,gma-miR390b-5p,gma-miR390d,gma-miR390f,gma-miR390g,mdm-miR390a,mdm-miR390b,mdm-miR390c,mdm-miR390d,mdm-miR390e,mdm-miR390f,mtr-miR390,osa-miR390-5p,ppe-miR390,rco-miR390a,rco-miR390b,sbi-miR390,sly-miR390a-5p,sly-miR390b-5p,st…	ABCB9,ACVR1B,AGPAT2,ARHGAP19,ATG4A,AURKB,BCAR1,BCL2L11,BRCA1,CARD10,CCNA2,CCND1,CDK1,CDK4,CDKN1B,CDKN2A,CHEK1,COPS5,CORO1A,CYP11B2,DEDD,DHFR,DHFRP1,DND1,DYRK2,E2F2,EIF2S3,FAF1,FBXW7,FEN1,FGF11,FGFR3,FSCN1,FURIN,GATA3,H2AFX,HMOX1,HNF4A,IFNG,IFNR,IL4,INSIG1,JPH2,LDHA,LDHB,MAFB,MAP3K9,MAPK14,MAPK7,MEN1,MLEC,MMP14,MT1M,MXI1,MYC,NCAN,NCSTN,NDST1,NOS3,NOTCH1,PAK4,PCNA,PDGFRB,POLD1,PRDX6,PRKCH,PSAP,PTPN…
hsa-miR-25-3p	mtr-miR5754,sbi-miR5569	ATP2A2,BCL2L11,CCL26,CDH1,CDKN1C,CPEB1,CYP2B6,DHFR,DSC2,ERBB2,EZH2,FBXW7,HAND2,KAT2B,KLF4,LATS2,MAP2K4,MDM2,PRMT5,PTEN,RECK,REV3L,RGS3,SEMA4C,SMAD7,TCEAL1,TNFSF10,TP53,WDR4
hsa-miR-26a-1-3p	mtr-miR2634	ACSL3,ACSL4,E2F3,GSK3B,PCK1,PRKCD,PTEN,TCF7L2
hsa-miR-26a-5p	mtr-miR5557-5p	ABCA1,ACVR1,ADAM17,AMACR,ARL4C,ATM,BAG4,CCND2,CCNE1,CCNE2,CDC6,CDK6,CHD1,CHEK1,CKS2,CPEB2,CPEB3,CPEB4,DNMT3B,DUSP4,DUSP5,E2F2,ESR1,EZH2,FGF9,FUT8,GDAP1,GSK3B,HGF,HMGA1,HMGA2,HOXA5,IFNB1,IGF1,IL6,ITGA5,JAG1,LARP1,LIN28B,LOXL2,MALT1,MAP3K2,MCL1,MTDH,NAMPT,NOS2,NRAS,NRP1,PHB,PIK3C2A,PIK3CG,PLAG1,PLOD2,PRDX3,PRKCD,PTEN,PTGS2,PTPN13,RB1,RCBTB1,SERBP1,SMAD1,SMAD4,ST3GAL6,ST8SIA4,TDG,TET2,TRPC6,WEE1,ZCC…
hsa-miR-26b-3p	ahy-miR398,ata-miR398f-3p,ata-miR398g-3p,bol-miR398a-3p,bra-miR398-3p,cca-miR398,cme-miR398a,cme-miR398b,csi-miR398,gma-miR398a,gma-miR398b,gma-miR398c,gma-miR398d,hvu-miR6197,mdm-miR398a,mdm-miR398b,mdm-miR398c,mtr-miR398a-3p,mtr-miR398b,mtr-miR398c,osa-miR398a,osa-miR398b,ppe-miR398a-3p,ppe-miR398b,rco-miR398a,rco-miR398b,sbi-miR398,sbi-miR5568c-5p,ssl-miR398,stu-miR398a-3p,tae-miR398,tcc-miR39…	COX2,ESR1
hsa-miR-26b-5p	mtr-miR5557-5p	ABCA1,ARL4C,CCNE1,CDK6,CHORDC1,COL1A2,COX2,CTGF,EPHA2,EZH2,FH,GATA4,HAS2,HGF,IGF1,IGF1R,JAG1,KPNA2,LARP1,MIEN1,NAMPT,NR2C2,PDE4A,PLOD2,PTEN,PTGS2,RB1,SMAD1,ST8SIA4,TAB1,TLR4,TRAF5,ULK2,USP9X
hsa-miR-27a-5p	cme-miR399g,stu-miR7985	EGFR,GREM1,MXI1,PEBP1,PPARA,SFRP1,SNAP25,TXN2
hsa-miR-27b-5p	bra-miR319-5p,mtr-miR319a-5p,sly-miR319c-5p,stu-miR319a-5p	ADAM19,ARFGEF1,PXN,RAB14
hsa-miR-28-3p	osa-miR5159,sbi-miR6225-5p	STAT5B,TP53
hsa-miR-28-5p	osa-miR5149	BAG1,CDKN1A,E2F6,IGF1,IL34,MAD2L1,MAPK1,MPL,N4BP1,OTUB1,RAP1B,STAT5B,TEX261,TP53
hsa-miR-296-3p	bna-miR6029,stu-miR8004,stu-miR8030-5p	CX3CR1,ICAM1,KCNH1,STAT5A
hsa-miR-298	gma-miR9728	BACE1,BAX,CDKN1A
hsa-miR-299-3p	rgl-miR5578	ABCE1,FXN
hsa-miR-29a-3p	ppe-miR8124-3p,zma-miR172b-5p,zma-miR172c-5p,zma-miR172d-5p	ABL1,ADAM12,ADAMTS9,AHR,AKT2,AKT3,ALDH5A1,ATG9A,BACE1,BCL2,CACNA1C,CALCR,CCND1,CCND2,CCNT2,CD276,CD93,CDC42,CDC7,CDK2,CDK4,CDK6,CEACAM6,CLDN1,COL10A1,COL1A2,COL3A1,COL4A1,COL4A2,COL5A2,CPEB3,CPEB4,CYP2C19,DICER1,DKK1,DNMT1,DNMT3A,DNMT3B,ELN,FBN1,FGA,FGB,FGG,FOXO3,FSTL1,GLUL,GPR85,GSK3B,HBP1,HMGCR,IFNAR1,IGF1,ITGA11,ITGA6,ITGB1,KDM5B,KEAP1,KLF4,KREMEN2,LAMC2,LOX,LPL,MCL1,MMP2,MUC1,MYC,MYCN,NASP,NA…
hsa-miR-29a-5p	rgl-miR7797b	COL3A1,DKK1,GSK3B,HDAC9,PTEN,SPARC,ST2,TAB1
hsa-miR-29b-1-5p	ata-miR2275c-3p,mes-miR2275,osa-miR2275a,osa-miR2275b,tae-miR2275-3p,zma-miR159e-3p	AKT3,COL1A1,COL3A1,COL5A1,JAK3,JUND,SMAD3,STAT3,TAM,TGFB1
hsa-miR-29b-3p	ppe-miR8124-3p,zma-miR172b-5p,zma-miR172c-5p,zma-miR172d-5p	ADAM12,AKT2,AKT3,ANGPTL4,AQP4,BACE1,BCL2,BMP1,CCND2,CDC42,CDK6,COL10A1,COL1A1,COL3A1,COL4A1,COL4A2,COL5A2,COL5A3,CTNNBIP1,DNAJB11,DNMT1,DNMT3A,DNMT3B,DUSP2,ELAVL1,ESR1,FBN1,FGA,FGB,FGG,FOS,GATA3,GRN,GSK3B,HDAC4,HMGA2,HMGCR,IFNG,IL32,ITGA6,ITGB1,KDM2A,KIF1B,LAMC1,LAMC2,LASP1,LOX,LOXL2,LOXL4,LRP6,MCL1,MEN1,MMP15,MMP2,MMP24,MMP9,MYC,MYCN,NASP,NCOA3,NID1,NKIRAS2,PATZ1,PDGFA,PDGFB,PDGFC,PDGFRA,PDGFRB,…
hsa-miR-29c-3p	ppe-miR8124-3p,zma-miR172b-5p,zma-miR172c-5p,zma-miR172d-5p	ADAM12,AKT2,AKT3,BACE1,BCL2,CCND2,CD274,CDC42,CDK6,CNOT6,COL10A1,COL15A1,COL1A1,COL1A2,COL21A1,COL3A1,COL4A1,COL4A2,COL5A2,COL7A1,CREB5,CTNND1,DNMT3A,DNMT3B,FBN1,FGA,FGB,FRAT2,FZD4,FZD5,HMGCR,IGFBP1,ITGA6,ITGB1,KLF4,LAMC1,LAMC2,LOX,LRP6,MCL1,MMP15,MMP2,MMP24,MYCN,NASP,PDGFRB,PER1,PHLDB2,PPP1R13B,PTEN,RCC2,RFX7,SERPINH1,SIRT1,SP1,SPARC,SRSF10,TARBP1,TDG,TET2,TFAP2C,TGIF2,TIAM1,VEGFA,WNT4
hsa-miR-29c-5p	bra-miR9552b-3p,mdm-miR2118a,mdm-miR2118b,mdm-miR2118c,mtr-miR2118,stu-miR482b-3p	CPEB4,DNMT3A,DNMT3B,WNT4
hsa-miR-300	mtr-miR5205a,stu-miR6026-5p	BMI1,BRD7,ROCK1,ROS1,TP53,TWIST1
hsa-miR-301a-3p	ata-miR160c-3p,ata-miR393-3p,gma-miR4358,gma-miR5768,osa-miR160a-3p,osa-miR160b-3p,osa-miR812n-5p,zma-miR160a-3p,zma-miR160b-3p,zma-miR160g-3p	BCL2L11,CDC14A,MAP3K5,MEOX2,NKRF,PTEN,RUNX3,SERPINE1,SMAD4,SNIP1,TIMP2,UVRAG
hsa-miR-301b-3p	ata-miR160c-3p,ata-miR393-3p,gma-miR4358,gma-miR5768,osa-miR160a-3p,osa-miR160b-3p,osa-miR812n-5p,zma-miR160a-3p,zma-miR160b-3p,zma-miR160g-3p	BCL2L11,NR3C2,PTEN,TP63
hsa-miR-302a-5p	gma-miR4348c,sly-miR9478-5p	MMP2,MMP9
hsa-miR-3064-5p	osa-miR5521,ssl-miR948	TERT
hsa-miR-30a-3p	ppe-miR8131-5p	BECN1,CDK6,CYR61,MECP2,NFATC3,NOTCH1,RUNX2,SLC7A6,THBS1,TMEM2,VEZT,XBP1
hsa-miR-30c-1-3p	ahy-miR3520-3p	HMBOX1,NR1I2
hsa-miR-30c-2-3p	ahy-miR3520-3p	ATF3,BCL9,CCNE1,SNAI1,TRADD
hsa-miR-30e-3p	ppe-miR8131-5p	NFKBIA
hsa-miR-31-5p	mtr-miR2592bl-5p,osa-miR1425-3p,osa-miR169r-3p,osa-miR2102-5p,sly-miR169e-3p,tae-miR169	ABCB9,ARID1A,BAP1,C1QTNF9,CASR,CDK1,CREG1,DACT3,DKK1,DMD,DOCK1,E2F2,EMSY,FOXO3,FOXP3,FZD3,GNA13,HIF1AN,IL25,ITGA5,LATS2,MAP4K4,MCM2,MET,MLH1,MMP16,MPRIP,PPP2R2A,PRKCE,RAB27A,RASA1,RDX,RHOA,RHOBTB1,SATB2,SELE,SGPP2,SLC1A2,SMAD4,SOX4,SP7,SPRED1,SPRED2,SPRY1,SPRY3,SPRY4,SRC,STK40,STMN1,TBXA2R,TIAM1,WASF3,XRCC5
hsa-miR-3127-5p	ahy-miR3511-5p	INPP4A,INPP5J,PHLPP1,PHLPP2
hsa-miR-3163	osa-miR1320-3p,stu-miR8011a-3p	MSH2,MSH3,SKP2
hsa-miR-3189-3p	gma-miR5776,mtr-miR2621,sbi-miR6223-5p	ARHGEF25,SF3B2
hsa-miR-3196	tae-miR9677b	MYOD1
hsa-miR-32-5p	mtr-miR5754,sbi-miR5569	AURKA,BCL2L11,BTG2,FBXW7,KAT2B,KLF4,MDM2,PHLPP2,PRMT5,PTEN,REV3L,RGS17,SLC45A3,TRAF3,TSC1,TWIST1
hsa-miR-320a	ahy-miR167-5p,ata-miR167a-5p,ata-miR167b-5p,ata-miR167c-5p,ata-miR167d-5p,ata-miR167e-5p,ata-miR167f-5p,bna-miR167a,bna-miR167b,bna-miR167c,bna-miR167d,bra-miR167a,bra-miR167b,bra-miR167c,bra-miR167d,cca-miR167,ccl-miR167a,ccl-miR167b,cme-miR167a,cme-miR167b,cme-miR167c,cme-miR167d,cme-miR167e,cme-miR167f,cpa-miR167a,cpa-miR167b,cpa-miR167c,cpa-miR167d,csi-miR167a,csi-miR167b,csi-miR167c,ctr-miR1…	ABCG2,AQP1,AQP4,AR,ARF1,ARPP19,BANP,BMI1,CDK6,CRKL,CTNNB1,ESRRG,FAS,FH,FOXM1,GNAI1,HMGB1,HOXA10,HSPB6,IGF1R,ITGB3,KITLG,MAPK1,MCL1,MTDH,MYC,NFATC3,NOD2,NPR1,NRP1,PBX3,PDCD4,PICSAR,POLR3D,PTEN,RAB11A,RAB14,RAC1,RUNX2,SUZ12,TFRC,TRPC5,USP14,VDAC1,VEGFA,VIM,YWHAZ
hsa-miR-320b	ahy-miR167-5p,ata-miR167a-5p,ata-miR167b-5p,ata-miR167c-5p,ata-miR167d-5p,ata-miR167e-5p,ata-miR167f-5p,bna-miR167a,bna-miR167b,bna-miR167c,bna-miR167d,bra-miR167a,bra-miR167b,bra-miR167c,bra-miR167d,cca-miR167,ccl-miR167a,ccl-miR167b,cme-miR167a,cme-miR167b,cme-miR167c,cme-miR167d,cme-miR167e,cme-miR167f,cpa-miR167a,cpa-miR167b,cpa-miR167c,cpa-miR167d,csi-miR167a,csi-miR167b,csi-miR167c,ctr-miR1…	DLX5,MYC,NOD2
hsa-miR-320c	ahy-miR167-5p,ata-miR167a-5p,ata-miR167b-5p,ata-miR167c-5p,ata-miR167d-5p,ata-miR167e-5p,ata-miR167f-5p,bna-miR167a,bna-miR167b,bna-miR167c,bna-miR167d,bra-miR167a,bra-miR167b,bra-miR167c,bra-miR167d,cca-miR167,ccl-miR167a,ccl-miR167b,cme-miR167a,cme-miR167b,cme-miR167c,cme-miR167d,cme-miR167e,cme-miR167f,cpa-miR167a,cpa-miR167b,cpa-miR167c,cpa-miR167d,csi-miR167a,csi-miR167b,csi-miR167c,ctr-miR1…	EZH2,GNAI1,IRF4,NOD2,PRDM1,SMARCC1,XBP1
hsa-miR-320d	ahy-miR167-5p,ata-miR167a-5p,ata-miR167b-5p,ata-miR167c-5p,ata-miR167d-5p,ata-miR167e-5p,ata-miR167f-5p,bna-miR167a,bna-miR167b,bna-miR167c,bna-miR167d,bra-miR167a,bra-miR167b,bra-miR167c,bra-miR167d,cca-miR167,ccl-miR167a,ccl-miR167b,cme-miR167a,cme-miR167b,cme-miR167c,cme-miR167d,cme-miR167e,cme-miR167f,cpa-miR167a,cpa-miR167b,cpa-miR167c,cpa-miR167d,csi-miR167a,csi-miR167b,csi-miR167c,ctr-miR1…	GNAI1,RBFOX2
hsa-miR-323b-5p	ata-miR5168-5p,mtr-miR5277	ERBB2
hsa-miR-324-5p	mtr-miR2589,zma-miR169m-3p	CD274,ETS1,GLI1,MTFR1,SMO,SP1
hsa-miR-326	osa-miR1851	BCL2L1,CD274,CD9,FGF1,FSCN1,GLI1,HOTAIR,MSH3,NOB1,NOTCH1,NOTCH2,PKM,SMO,SP1
hsa-miR-329-5p	mtr-miR2661,osa-miR2868	RAB10
hsa-miR-330-3p	osa-miR2099-3p	CCBE1,CD44,CDC42,E2F1,EGR2,MSI1,PDCD4,SH3GL2,SP1
hsa-miR-330-5p	osa-miR1851	ITGA5,MUC1,PDE4B,PDIA3,TYR
hsa-miR-335-3p	cpa-miR8140,mtr-miR2679a,mtr-miR2679b,mtr-miR2679c,stu-miR8020	ESR1,NOS3,PAX6
hsa-miR-337-3p	osa-miR2876-3p,vvi-miR3633a-3p	CSNK2A1,MZF1,RAP1A,STAT3
hsa-miR-338-3p	osa-miR2092-3p	ADAM17,CCND1,CDH2,DAB2IP,HIF1A,IRS2,ITGB3,MACC1,MAP1A,MMP9,NOVA1,NRP1,PKLR,PKM,PLA2G4B,PREX2,SMO,SOX4,SSX2IP,TAZ,UBE2Q1,ZBTB18,ZEB2
hsa-miR-338-5p	osa-miR5522	BMI1,CD274,EFEMP1,LPAR1,NRP1,SPRY1
hsa-miR-339-3p	tae-miR5384-3p	FOXO1,MCL1,NFKB1
hsa-miR-33a-3p	mtr-miR2619b-5p,osa-miR2101-5p	ABCA1,METTL3,PBX3,SMAD7
hsa-miR-33a-5p	mtr-miR2600b,mtr-miR2600c,mtr-miR2600d,mtr-miR2600e,mtr-miR5288,osa-miR2093-5p	ABCA1,ABCB11,ACTB,ADAM9,CDK16,CPT1A,CROT,EN2,FOSL1,HADHB,HIF1A,HMGA2,HSPA8,IRS2,MYC,NCOA3,NFYC,NPC1,OSBPL6,PIM1,PIM3,PPARA,PRKAA1,PRKCB,PTHLH,ROS1,SATB2,SP1,SRC,SREBF1,TWIST1
hsa-miR-33b-3p	stu-miR3627-3p	HMGA2,SALL4,TWIST1
hsa-miR-33b-5p	mtr-miR2600b,mtr-miR2600c,mtr-miR2600d,mtr-miR2600e,mtr-miR5288,osa-miR2093-5p	ABCA1,BCL2,CREB1,G6PC,HMGA2,MYC,PCK1,PIM1,RORA,SRC,TWIST1,XIAP,ZEB1
hsa-miR-342-5p	rgl-miR7804-5p	ENG,NAA10
hsa-miR-345-5p	osa-miR5531	ABCC1,CDKN1A
hsa-miR-346	osa-miR5822	BCL6,BRMS1,BTK,EFEMP2,GSK3B,LIF,SRCIN1,TAP1,TERT,ZFP36
hsa-miR-34a-3p	bra-miR9553-3p,gma-miR1520f-3p,gma-miR1520g,osa-miR2870	ATP5S,AXIN2,BCL2,CCND1,CD274,CDK6,CTNNB1,FRAT1,LDHA,MET,MYC,NCOR1,NCOR2,PDE4B,SIRT1,SMAD4,TGIF2,XIAP
hsa-miR-34a-5p	gma-miR4995,mtr-miR2602a,mtr-miR2602b	ACSL1,ACSL4,AGTR1,AIP,AKT1,ANK3,AR,ARHGDIB,ATG4A,ATG4B,ATG4C,ATG4D,ATG5,ATG7,ATP5S,AXIN2,AXL,BAX,BCL2,BECN1,BIRC5,BMP7,CACNB3,CCL22,CCND1,CCNE2,CD24,CD44,CDK4,CDK6,CDKN2C,Crtc1,CSF1R,CYBB,DGUOK,DLL1,E2F1,E2F3,EPHA5,ERBB2,FKBP1B,FLOT2,FOS,FOSL1,FOXP1,FUT8,GALNT7,GAS1,GDF5,GFRA3,GRM7,HDAC1,HMGB1,HNF4A,HNF4G,HOTAIR,IFNB1,IGF2BP3,IL6R,IMPA1,IMPDH2,INHBB,JAG1,KCNH1,KCNH2,KDM4A,KIT,KLB,KLF12,KLF4,L1CAM…
hsa-miR-34b-5p	ppe-miR6280,sbi-miR6228-3p	AXIN2,BCL2,CCNE2,CD274,CDK4,CDK6,CREB1,CTNNB1,HNF4A,MET,MYC,MYCN,TGFBR2
hsa-miR-34c-5p	gma-miR4995,mtr-miR2602a,mtr-miR2602b	AXL,BCL2,BMF,CCND1,CCNE2,CDK4,CDK6,E2F3,FOSL1,GABBR2,GABRA3,GALNT7,GIT1,GRM7,HNF4A,IL6R,ITPR1,MAP2K1,MAPT,MAZ,MET,MUC2,MYC,MYCN,NANOG,NOTCH1,NOTCH4,PABPC1,PDGFRA,PDGFRB,RARG,RUNX2,SNAI1,SNCA,SOX2,TGIF2,TJP1,ULBP2,UNG,VEZT,YY1,ZAP70
hsa-miR-361-5p	gma-miR1520f-3p,gma-miR1520g	CXCR6,SND1,STAT6,TWIST1,VEGFA
hsa-miR-3619-5p	gma-miR172h-5p,gma-miR172i-5p,gma-miR172j,mtr-miR5229a,mtr-miR5229b	PLD2
hsa-miR-362-5p	hvu-miR6210,osa-miR2055	CYLD,PIK3C2B
hsa-miR-363-3p	mtr-miR5754,sbi-miR5569	BCL2L11,CASP3,CDKN1A,CREB1,FBXW7,GAP43,HIVEP1,NOTCH1,PDPN,REG4,S1PR1,SOX4
hsa-miR-363-5p	hvu-miR6180	CD274
hsa-miR-367-3p	mtr-miR5754,sbi-miR5569	FBXW7,KLF4,MDM2,RAB23
hsa-miR-367-5p	osa-miR5827	RYR3
hsa-miR-370-3p	gma-miR4414-5p,mtr-miR4414a-5p,vvi-miR3629a-3p,vvi-miR3629b,vvi-miR3629c	CPT1A,CTNNB1,FOXM1,FOXO1,GADD45A,LIN28A,MAP3K8,MGMT,NF1,TCEAL1,TGFBR2
hsa-miR-371a-3p	stu-miR3627-3p	DKK1,PLCB4,PRDX6,STX12
hsa-miR-376a-5p	bna-miR403,bra-miR403-3p,csi-miR403,gma-miR1528,gma-miR403a,gma-miR403b,har-miR403a,htu-miR403a,htu-miR403b,htu-miR403c,htu-miR403d,htu-miR403e,mdm-miR403a,mdm-miR403b,mes-miR403a,mes-miR403b,osa-miR1862e,ppe-miR403,rco-miR403a,rco-miR403b,sly-miR403-3p,tcc-miR403a,tcc-miR403b,vvi-miR403a,vvi-miR403b,vvi-miR403c,vvi-miR403d,vvi-miR403e,vvi-miR403f	AMFR,RAP2A,SLC16A1,SRSF11,TTK
hsa-miR-378a-3p	cca-miR6115,cpa-miR319,csi-miR319,gma-miR4394,mes-miR319h,sly-miR319a,tcc-miR319,vun-miR319b,vvi-miR319e	CDK6,CYP19A1,GALNT7,GLI3,GOLT1A,GRB2,IGF1R,KSR1,MAPK1,MSC,MYC,NPNT,PGR,RUNX1,SUFU,TGFB2,TOB2,TUSC2,VEGFA,VIM,WNT10A
hsa-miR-378a-5p	ata-miR2118c-3p,ata-miR2118d-3p,osa-miR2118d,osa-miR2118f,osa-miR2118h,osa-miR2118j,osa-miR2118k,osa-miR2118m,osa-miR2118o,sbi-miR2118-3p,zma-miR2118a,zma-miR2118d,zma-miR2118e,zma-miR2118g	NODAL,SUFU,TUSC2
hsa-miR-378b	cca-miR6115,cpa-miR319,csi-miR319,gma-miR4394,mes-miR319h,sly-miR319a,tcc-miR319,vun-miR319b,vvi-miR319e	NKX3-1
hsa-miR-379-5p	gma-miR4344	IL11,PTK2
hsa-miR-380-5p	bra-miR9566-5p,gma-miR4360,gma-miR4373,stu-miR398a-5p,vvi-miR171h	CD274
hsa-miR-381-3p	mtr-miR5205a,stu-miR6026-5p	ANO1,CD1C,GJA1,HDAC4,ID1,NFKBIA,P2RX5,TBC1D9,TWIST1,WEE1
hsa-miR-382-3p	gma-miR1507a,gma-miR1507b,gma-miR1507c-3p,gso-miR1507a,gso-miR1507b,vun-miR1507a,vun-miR1507b	AKT1
hsa-miR-382-5p	mtr-miR1507-5p,mtr-miR5758,sbi-miR5568d-3p	DRD1,MXD1,NFIA,PTEN,YBX1
hsa-miR-383-3p	ata-miR172b-5p,bra-miR172b-5p,gma-miR172g,osa-miR172d-5p,stu-miR172b-5p	PRPF31
hsa-miR-383-5p	gma-miR1520f-3p,gma-miR1520g	ATR,CCND1,DIO1,IGF1R,IRF1,PICSAR,PPP1R10,PRDX3,TNFSF13,VEGFA
hsa-miR-384	osa-miR1859,pgi-miR2118,sly-miR482d-3p,stu-miR482c,stu-miR8039	FBXW7,HSPA5,IRS1,KRAS
hsa-miR-3928-3p	hvu-miR6186,hvu-miR6190,mtr-miR5289a,mtr-miR5289b,osa-miR5794,rgl-miR7810,stu-miR8036-5p	DICER1
hsa-miR-3940-5p	bna-miR6029,stu-miR8004,stu-miR8030-5p	CCND1,USP28
hsa-miR-3978	osa-miR6253,ppe-miR8125	LGMN
hsa-miR-409-3p	csi-miR3949,gma-miR171k-5p,gma-miR171l,mtr-miR171e-5p,zma-miR171f-5p	AKT1,ANG,CTNND1,ELF2,FGB,FRAT1,GAB1,IFNG,MET,MGMT,NLK,PHF10,RDX,RECK,RSU1,STAG2,UGT2B17,ZEB1
hsa-miR-410-5p	ata-miR5168-5p,mtr-miR5277	STAT3
hsa-miR-411-5p	gma-miR4344	GRB2,SPRY4
hsa-miR-422a	cca-miR6115,cpa-miR319,csi-miR319,gma-miR4394,mes-miR319h,sly-miR319a,tcc-miR319,vun-miR319b,vvi-miR319e	CYP7A1,FOXE1,FOXG1,FOXQ1,PIK3CA,TGFB1
hsa-miR-423-3p	han-miR160a,mtr-miR2680a,mtr-miR2680b,mtr-miR2680c,mtr-miR2680d,mtr-miR2680e	BCL2L11,CDKN1A,PA2G4,TCEAL1
hsa-miR-423-5p	osa-miR5148a,osa-miR5148b,osa-miR5148c	FAM3A,TFF1
hsa-miR-424-3p	gma-miR5765	LGALS3,YAP1
hsa-miR-424-5p	osa-miR5813	ANLN,ATF6,CCND1,CCND3,CCNE1,CCNF,CDC14A,CDC25A,CDK6,CDX2,CHEK1,CUL2,FASN,FGF2,FGFR1,HIF1A,KDM5B,KIF23,MAP2K1,MYB,NFIA,PLAG1,PTCH1,SIAH1,SMAD3,SMAD7,SOCS2,SOCS6,SPI1,TGFBR3,WEE1
hsa-miR-425-5p	mtr-miR2646a,mtr-miR2646b,osa-miR5792,stu-miR8034	BTK,CCND1,FGFR3,MAFB,PDCD10,PTEN,SMAD2,TACC3,THRB
hsa-miR-4262	mtr-miR5560-5p,osa-miR1853-5p	SPP1
hsa-miR-4269	osa-miR5806	BTK
hsa-miR-4271	rgl-miR164,sbi-miR5564a	APOC3
hsa-miR-4273	mtr-miR7696c-5p,mtr-miR7696d-5p	TOMM20
hsa-miR-429	mtr-miR2637	BAP1,BCL2,CRKL,DLC1,DNMT1,ELMO2,ERBIN,EZH2,FSCN1,HIF1A,HOXB5,IL4,KLF11,KLHL20,MALAT1,MYB,MYC,ONECUT2,OSTF1,PTEN,PTPRD,RASSF2,RASSF8,RBBP4,RERE,RIN2,SEPT7,SHC1,SOX2,SP1,TCF7L1,TIMP2,VAC14,VEGFA,WASF3,WDR37,XIAP,ZEB1,ZEB2,ZFPM2
hsa-miR-4295	ata-miR160c-3p,ata-miR393-3p,gma-miR4358,gma-miR5768,osa-miR160a-3p,osa-miR160b-3p,osa-miR812n-5p,zma-miR160a-3p,zma-miR160b-3p,zma-miR160g-3p	CDKN1A,RUNX3
hsa-miR-431-5p	gma-miR1517	KREMEN1
hsa-miR-432-5p	stu-miR5303a,stu-miR5303b,stu-miR5303c,stu-miR5303d,stu-miR5303e	ADAR,MECP2,NES,RCOR1
hsa-miR-4458	cpa-miR8142,osa-miR5526,ppe-miR6291c-3p	IGF1R
hsa-miR-448	hbr-miR159b	ADAM10,BCL2,CXCL12,IGF1R,ITPR1,KDM2B,MAP2K1,MPPED2,SATB1
hsa-miR-4496	osa-miR6253,ppe-miR8125	ABCG2
hsa-miR-449a	gma-miR4995,mtr-miR2602a,mtr-miR2602b	ADAM10,BCL2,CAPN6,CCND1,CCNE2,CDC25A,CDK4,CDK6,CREB5,CRIP2,E2F3,FLOT2,FOS,GMNN,HDAC1,HNF4A,ITPR1,LEF1,MAP2K1,MAZ,MET,MFAP4,MYC,MYCN,NOTCH1,PKP4,POU2F1,RRAS,SIRT1,TSEN15,WISP2,XIST
hsa-miR-449b-5p	gma-miR4995,mtr-miR2602a,mtr-miR2602b	CCNE2,CDC25A,CDK6,GMNN,HDAC1,MET,MYCN,NEAT1,SIRT1
hsa-miR-449c-5p	ppe-miR6280,sbi-miR6228-3p	MET,MYC
hsa-miR-450a-1-3p	gma-miR393b,gma-miR4351,han-miR3630-3p,hbr-miR408b,mtr-miR2643a,mtr-miR2643b-3p,mtr-miR393b-3p,vvi-miR3630-3p	BUB1
hsa-miR-450a-5p	bra-miR9557-5p	HNRNPK,STAT1
hsa-miR-4516	ata-miR164a-5p,ata-miR164b-5p,ata-miR164c-5p,bna-miR164a,bna-miR164b,bna-miR164c,bna-miR164d,bra-miR164a,bra-miR164b-5p,bra-miR164c-5p,bra-miR164d-5p,bra-miR164e-5p,cca-miR164,cme-miR164a,cme-miR164c,cme-miR164d,cpa-miR164a,cpa-miR164b,cpa-miR164c,cpa-miR164d,cpa-miR164e,csi-miR164,ctr-miR164,gma-miR164a,gma-miR164b,gma-miR164c,gma-miR164d,gma-miR164e,gma-miR164f,gma-miR164g,gma-miR164h,gma-miR16…	STAT3
hsa-miR-451a	ahy-miR3514-3p	ABCB1,ADAM10,AKT1,BCL2,CAB39,CDKN2D,CPNE3,DCBLD2,IKBKB,IL6,IL6R,MAP3K1,MAPK1,MIF,MMP2,MMP9,MYC,OXTR,RAB14,RAB5A,TMED7,TSC1
hsa-miR-452-5p	gma-miR4355,osa-miR5145	BMI1,CDKN1B,DPYSL2,KRAS,LEF1,TCF4,THRB
hsa-miR-454-3p	ata-miR160c-3p,ata-miR393-3p,gma-miR4358,gma-miR5768,osa-miR160a-3p,osa-miR160b-3p,osa-miR812n-5p,zma-miR160a-3p,zma-miR160b-3p,zma-miR160g-3p	CXCL12,SMAD4
hsa-miR-455-3p	gma-miR5779	EI24,EIF4E,FUT8,HDAC2,HDAC8,MUC1,ZEB1
hsa-miR-455-5p	ata-miR164b-3p,ata-miR528-3p,bra-miR5723,sly-miR164a-3p,stu-miR164-3p,zma-miR164c-3p,zma-miR164h-3p,zma-miR528a-3p,zma-miR528b-3p	NCSTN,RAB18,UBA7
hsa-miR-4638-5p	gma-miR4391	KIDINS220
hsa-miR-4649-3p	osa-miR2096-3p,pgi-miR6140c	PTPN6
hsa-miR-4689	cpa-miR8154,osa-miR1858a,osa-miR1858b	AKT1,KRAS
hsa-miR-4722-5p	osa-miR1432-5p,pgi-miR4376,sbi-miR1432,zma-miR1432-5p	SNCG
hsa-miR-4723-5p	mtr-miR5276	ABL1
hsa-miR-4775	ahy-miR3513-5p,ata-miR9674c-5p,gma-miR9725,gma-miR9751,stu-miR8037	SMAD7
hsa-miR-4782-3p	osa-miR166l-5p,zma-miR166k-5p,zma-miR166n-5p	USP14,XIAP,ZEB2
hsa-miR-4792	ahy-miR3521,mtr-miR399s-5p,mtr-miR399t-5p,osa-miR1430,ppe-miR482a-5p	FOXC1
hsa-miR-483-5p	gma-miR4368a,osa-miR5528,osa-miR812g,osa-miR812h,osa-miR812i,osa-miR812j,osa-miR812s,rgl-miR7797a	ALCAM,CKB,FAM160B2,MAPK3,NOTCH3,RHOA,SRF
hsa-miR-484	ppe-miR6276,stu-miR8049-5p	FIS1,SMAD2,ZEB1
hsa-miR-486-5p	gma-miR5033	ARHGAP5,CDK4,CIT,CLDN10,DOCK3,FBN1,FOXO1,IGF1R,NRP2,OLFM4,PIK3R1,PTEN,SMAD2,SNAI1
hsa-miR-487a-3p	gma-miR5670a	ABCG2,MAGI2,PIK3R1,SPRED2
hsa-miR-487b-3p	mtr-miR5245,osa-miR1849	BMI1,GRM3,KRAS,MAGI2,MYC,SUZ12,THBS1,WNT5A
hsa-miR-488-3p	gma-miR1508b,gma-miR1508c,gso-miR1508a	BCL2L11,EIF3A,PAX6,POMC,SLC39A8
hsa-miR-488-5p	osa-miR2879	AR
hsa-miR-489-3p	osa-miR816	GSE1,MMP7,PAX3,PROX1,PTPN11,SNAI2,SPIN1
hsa-miR-490-3p	cpa-miR8155,rgl-miR5139	ABCC2,CCND1,ERGIC3,HMGA2,PAPPA,PCBP1,RHOA,SMARCD1,TGFA,TGFBR1,TNKS2
hsa-miR-490-5p	mtr-miR1510b-5p,mtr-miR5219,mtr-miR5256,osa-miR1852	BMPR2,FOS,HNRNPA1,PIK3CA
hsa-miR-491-3p	bra-miR9562-5p,tae-miR9779	ABCB1,CDK6,IGFBP2
hsa-miR-491-5p	hvu-miR6194	BCL2L1,CAPNS1,CDK6,EGFR,GIT1,IGF2BP1,KDM4B,MMP2,MMP9,NOTCH3,SLC6A3,SMAD3,TP53,WNT3A
hsa-miR-493-3p	gma-miR9761,mtr-miR5235a,mtr-miR5235b	DKK1,FZD4,MAP2K7,MXI1,RHOC
hsa-miR-493-5p	stu-miR7979	FUT4,GOLM1,RHOC
hsa-miR-494-3p	gma-miR9738,stu-miR6024-5p	AKT1,ARHGAP5,ARNTL,ATF3,BAG1,BCL2,BCL2L11,BIRC5,BMI1,CDK6,CFTR,CXCR4,FOXJ3,HNRNPA3,HOXA10,IGF1R,ITPR1,MAP2K1,MCC,MYC,MYH2,PDIA3,PROS1,PTEN,RAD23B,SDC1,SLC26A3,SYNCRIP,TFAM,TFPI,UGT2B17,ZEB1
hsa-miR-494-5p	ata-miR5168-5p,mtr-miR5277	CXCR4,DPYD,PTEN
hsa-miR-495-3p	osa-miR5513	ABCB1,AKT1,ATP7A,BMI1,CCL2,FOXC1,HMGA2,HSPA5,MAT1A,MEIS1,MTA3,PBX3,PTP4A3,RUNX3,SMR3B,SOX9,TBC1D9
hsa-miR-497-5p	osa-miR5813	AMOT,BCL2,BIRC5,BTRC,CCND3,CCNE1,CDC25A,CDK4,CHEK1,DICER1,E2F3,EIF4E,ESRRA,HDGF,IGF1R,IKBKB,KCNN4,MACC1,MAP2K1,MTOR,PBX3,RAF1,Reck,RPS6KB1,RUNX2,SMAD7,SMURF1,SSRP1,TWIST1,WEE1,WNT7A
hsa-miR-498	ata-miR396a-3p,ata-miR396b-3p,ata-miR396d-3p,cca-miR396a-3p,gma-miR396j,mtr-miR396c,stu-miR8021,zma-miR396g-3p	BRCA1,ERBB2,KRTAP5-9,RBFOX2,TERT
hsa-miR-499a-3p	gma-miR5670b,osa-miR5517	MEF2C
hsa-miR-500a-5p	hbr-miR476	CYLD,OTUD7B,TAX1BP1
hsa-miR-501-5p	zma-miR395m-5p	DKK1,GSK3B,LAMTOR5,NKD1
hsa-miR-502-5p	gma-miR2111a,gma-miR2111d,mtr-miR2111l,mtr-miR2640	IFI27,IRF1,KMT5A,RAB1B,TRAF2
hsa-miR-503-3p	mtr-miR5744	L1CAM,SMAD2
hsa-miR-503-5p	osa-miR5813	AGO1,ANLN,ARHGEF19,ATF6,BCL2,CCND1,CCND3,CCNE1,CCNE2,CCNF,CD40,CDC14A,CDC25A,CDKN1A,CHEK1,E2F3,FANCA,FBXW7,FGF2,FGF8,FGFR1,IGF1R,IKBKB,MYB,PIK3R1,TNFRSF11A,VEGFA,WEE1
hsa-miR-504-3p	csi-miR3948,mdm-miR397a,mdm-miR397b,mtr-miR5213-3p,ppe-miR6260	NRF1
hsa-miR-504-5p	ata-miR6201-5p,hvu-miR6201,tae-miR6201	DRD1,TFF1,TP53,VEGFA
hsa-miR-505-3p	mtr-miR2670e	AMFR,PSMD10,SRSF1,TGFA
hsa-miR-506-5p	mtr-miR5292b	CTNNB1,IQGAP1,MTDH
hsa-miR-508-3p	gma-miR4411,mtr-miR5261,osa-miR166l-5p,zma-miR166k-5p,zma-miR166n-5p	NFKB1,PIKFYVE
hsa-miR-509-3-5p	tae-miR1847-5p	FOXM1,PLK1,PODXL
hsa-miR-509-3p	tae-miR5086,vvi-miR3632-5p	CFTR,MAP3K8,NTRK3,YAP1
hsa-miR-509-5p	tae-miR1847-5p	YWHAG
hsa-miR-510-5p	gma-miR390e	HTR3E,PRDX1,SPDEF
hsa-miR-511-5p	mtr-miR1510a-5p	FKBP5,PROP1,SLCO1B1,TRIB2,TRIM24
hsa-miR-513a-3p	ahy-miR3513-5p,mtr-miR5236a,mtr-miR5236b,mtr-miR5236c,mtr-miR5236d,mtr-miR5236e	GSTP1,LHCGR
hsa-miR-513a-5p	ata-miR396a-5p,ata-miR396b-5p,ata-miR396d-5p,osa-miR396d,osa-miR396e-5p,osa-miR396g,osa-miR396h	BTG3,CD274,DR1,GNG13
hsa-miR-513b-5p	osa-miR443,sbi-miR6227-3p,sly-miR9472-3p	BTG3,DR1,GNG13,HMGB3
hsa-miR-513c-5p	gma-miR5771	BTG3,DR1,GNG13
hsa-miR-514a-5p	osa-miR2090	NF1
hsa-miR-515-3p	stu-miR3627-3p	CDKN1A
hsa-miR-516a-3p	mtr-miR5557-3p	SULF1,WNT5A
hsa-miR-519a-3p	osa-miR393b-3p	CDKN1A,DICER1,ELAVL1,FOXF2,PTEN,RB1,STAT3,TIMP1,YES1
hsa-miR-519b-3p	osa-miR393b-3p	CDKN1A,ELAVL1
hsa-miR-519c-3p	osa-miR393b-3p	ABCG2,CDKN1A,ELAVL1,HIF1A,PTEN,TIMP2
hsa-miR-519d-3p	cpa-miR8136	AKT3,CDKN1A,E2F1,MKI67,MMP2,PPARA,PTEN,SMAD7,STAT3,TIMP2
hsa-miR-519e-3p	stu-miR3627-3p	CDKN1A
hsa-miR-520d-5p	osa-miR5513	PPIB
hsa-miR-520g-3p	mtr-miR2666	DAPK2,MMP2,SMAD7,TCEAL1,VEGFA
hsa-miR-520h	mtr-miR2666	ABCG2,CDKN1A,DAPK2,HDAC1,VEGFA
hsa-miR-522-3p	hbr-miR2118,osa-miR5076	DENND2D,FXN,PTGR1
hsa-miR-522-5p	osa-miR5159	ABCB5
hsa-miR-524-5p	osa-miR5513	CDK2,HES1,JAG1,MMP2,MMP9,SOX9,TTK,WEE1
hsa-miR-526b-3p	cpa-miR8136	MMP1,SETD2
hsa-miR-526b-5p	gma-miR396g	XRCC5
hsa-miR-532-5p	sly-miR168a-3p,vvi-miR3638-5p	CXCL2,FASN,NKD1,RUNX3,SYK,TERT
hsa-miR-539-5p	gma-miR4393a,gma-miR5369	CARD11,CDK4,MMP8,SPAG5,TWIST1,ZEB1
hsa-miR-541-3p	ata-miR394-3p,gma-miR394b-3p,sly-miR394-3p,zma-miR394a-3p,zma-miR394b-3p	ERBB2,TGIF2
hsa-miR-542-3p	cme-miR156j,mtr-miR5745a,osa-miR5792	AKT1,ANGPT2,BIRC5,BMP7,CTTN,FZD7,IGFBP1,ILK,MTDH,OTUB1,PIK3R1,PIM1,RPS23
hsa-miR-542-5p	osa-miR6246,osa-miR815a,osa-miR815b,osa-miR815c,stu-miR408b-5p,stu-miR8001b-5p	EGFR,HUWE1
hsa-miR-548a-3p	mtr-miR5286b	ECHS1
hsa-miR-548b-3p	bra-miR5718	CCNB1
hsa-miR-548c-3p	sbi-miR6218-5p	ITGAV,TWIST1
hsa-miR-548d-3p	gma-miR4343a,mtr-miR2592a-3p,osa-miR1860-5p,stu-miR8030-3p,tae-miR7757-5p	ERBB2,TP53BP2
hsa-miR-548m	bra-miR5726	HDAC6
hsa-miR-550a-5p	vvi-miR3638-5p	CPEB4,RNF43
hsa-miR-551a	stu-miR7999-3p	CKB,PTP4A3
hsa-miR-552-5p	mtr-miR5755,osa-miR2101-3p	NSMF
hsa-miR-558	bra-miR9564-3p,osa-miR5498	AATK,HPSE,PTGS2
hsa-miR-561-3p	sbi-miR6218-3p	MYC,NR0B1
hsa-miR-569	mtr-miR5207,mtr-miR7699-5p	SPI1
hsa-miR-570-3p	mtr-miR2592a-3p,mtr-miR2592bm-3p,mtr-miR2592bn-3p,osa-miR1860-5p	CD274
hsa-miR-570-5p	cpa-miR8142,osa-miR5526,ppe-miR6291c-3p	KLF9
hsa-miR-573	bna-miR395a,bna-miR395b,bna-miR395c,bna-miR395d,bna-miR395e,bna-miR395f,bra-miR395a-3p,bra-miR395b-3p,bra-miR395c-3p,bra-miR395d-3p,cca-miR395a,cca-miR395b,cca-miR395c,cme-miR395a,cme-miR395b,cme-miR395c,cme-miR395d,cme-miR395e,cme-miR395f,csi-miR395,gma-miR395a,gma-miR395b,gma-miR395c,gma-miR395h,gma-miR395i,gma-miR395j,gma-miR395k,gma-miR395l,gma-miR395m,mdm-miR395a,mdm-miR395b,mdm-miR395c,mdm-…	ARHGAP26,FGFR1,MCAM,TSPAN1
hsa-miR-574-5p	ata-miR2275a-5p,bol-miR398a-5p,hvu-miR6182	FOXN3
hsa-miR-576-3p	osa-miR5788	CCND1
hsa-miR-577	bna-miR162a,bra-miR162-3p,cme-miR162,cpa-miR162a,csi-miR162-3p,csi-miR3951,gma-miR162a,gma-miR162b,gma-miR162c,htu-miR162a,mdm-miR162a,mdm-miR162b,mes-miR162,mtr-miR162,osa-miR162a,ppe-miR162,rco-miR162,sbi-miR162,sly-miR162,stu-miR162a-3p,stu-miR162b-3p,tcc-miR162,vun-miR162,vvi-miR162,zma-miR162-3p	FGF21,HSPB2
hsa-miR-5787	mtr-miR2592ap,mtr-miR2592aq,mtr-miR2592ar,mtr-miR2592as,mtr-miR2592at,mtr-miR2592au,mtr-miR2592av,mtr-miR2592aw,mtr-miR2592ax,mtr-miR2592ay,mtr-miR2592az,mtr-miR2592ba,mtr-miR2592bb,mtr-miR2592bc,mtr-miR2592bd,mtr-miR2592be,mtr-miR2592bf,mtr-miR2592bg	ELF5
hsa-miR-579-3p	cme-miR530a,cme-miR530b,csi-miR530a,csi-miR530b,gma-miR1514a-5p,gma-miR1514b-5p,gma-miR530a,gma-miR530b,gma-miR530c,gma-miR530d,gma-miR530e,htu-miR530,mes-miR530a,mes-miR530b,mtr-miR530,osa-miR530-5p,pvu-miR1514a,tcc-miR530a,tcc-miR530b	BRAF
hsa-miR-580-3p	gma-miR4413a,hvu-miR6204	TWIST1
hsa-miR-581	gma-miR5761a,gma-miR5761b,osa-miR5501,stu-miR8038a-5p,stu-miR8038b-5p	DICER1,EDEM1
hsa-miR-582-3p	gma-miR1512b	AXIN2,DKK3,SFRP1
hsa-miR-582-5p	hvu-miR6212,tae-miR5084	CASP3,CASP9,CREB1,EFNB2,MCL1,RAB27A
hsa-miR-584-3p	mtr-miR2086-5p,mtr-miR319c-5p	ROCK1
hsa-miR-587	osa-miR2095-3p,pvu-miR159a.2,stu-miR8002-3p	PPP2R1B
hsa-miR-589-5p	bra-miR5718,gma-miR9756,mtr-miR5743a,mtr-miR5743b,osa-miR1869	FXN,MAP3K8,PTGS2
hsa-miR-590-3p	mtr-miR2604,stu-miR7990b,stu-miR7993a,stu-miR7993b-3p,stu-miR7993c,stu-miR7993d	APC,FOSL2,MACC1,ZEB1,ZEB2
hsa-miR-590-5p	tae-miR9652-3p	ATF3,BTG2,CHL1,CREB5,ILF3,OLR1,RB1,RECK,SMAD3,SMAD7,TGFBR2
hsa-miR-591	mtr-miR2592bq-5p,osa-miR5152-3p	ZEB1
hsa-miR-592	ppe-miR3627-3p,zma-miR1432-3p	DEK,FOXO3,SOX9
hsa-miR-593-3p	sly-miR477-5p	CD274,PROP1
hsa-miR-593-5p	ppe-miR8124-3p,zma-miR172b-5p,zma-miR172c-5p,zma-miR172d-5p	MFF,PLK1
hsa-miR-595	gma-miR1519,gma-miR9746a,gma-miR9746b,gma-miR9746c,gma-miR9746d,gma-miR9746e,gma-miR9746f,gma-miR9746g,gma-miR9746h,gma-miR9746i,hvu-miR6182	PARD6A
hsa-miR-599	mtr-miR2622,zma-miR164e-3p	MYC,SATB2
hsa-miR-608	rgl-miR7804-5p	BCL2L1,CD44,CDC42,FBXO32,NAA10
hsa-miR-613	ata-miR166b-5p,ata-miR2118a-3p,ata-miR2118b-3p,mdm-miR482a-5p	ABCA1,BDNF,CDK4,KRAS,NR1H3
hsa-miR-616-5p	osa-miR2122	GSK3B
hsa-miR-620	vvi-miR3625-3p,zma-miR482-5p	FXN
hsa-miR-622	stu-miR169a-3p,stu-miR169b-3p,stu-miR169c-3p	CXCR4,KRAS,LAMC2,PLAUR
hsa-miR-625-3p	rgl-miR7807a-5p	MAP2K6
hsa-miR-625-5p	gma-miR408a-5p,gma-miR408c-5p,mtr-miR5276	FHIT,HMGA1,IGF2BP1,ILK,NTRK3,SCAI,SOX2
hsa-miR-630	mtr-miR2634	BCL2,BCL2L2,CDC14A,FOXM1,IGF1R,MTDH,SNAI2,TP53RK,YAP1
hsa-miR-631	cpa-miR8155,rgl-miR5139	SULT1A1,UBE2C,ZAP70
hsa-miR-634	vvi-miR3625-5p	CYR61
hsa-miR-636	cca-miR6116-5p,tae-miR9657a-3p,tae-miR9657b-3p,tae-miR9657c-3p	SLC25A5
hsa-miR-637	gma-miR482b-5p,gma-miR482d-5p,gma-miR482e,ppe-miR477a-3p,ppe-miR477b-3p	AKT1,SP7
hsa-miR-641	mtr-miR2660	SNAP25
hsa-miR-644a	rgl-miR5578	ACTB,CTBP1,GAPDH
hsa-miR-646	osa-miR5813,zma-miR399b-5p,zma-miR399j-5p	NOB1
hsa-miR-647	osa-miR812v,sly-miR9471a-3p,sly-miR9471b-3p	ANK2
hsa-miR-648	sbi-miR6234a-5p,sbi-miR6234b-5p,stu-miR398b-5p,vvi-miR2950-3p	EDN1,MGMT
hsa-miR-650	csi-miR162-5p	IFIT2,ING4,NDRG2
hsa-miR-654-3p	gma-miR1516c,stu-miR8036-3p,stu-miR8049-3p	CDKN1A
hsa-miR-654-5p	ata-miR394-3p,gma-miR394b-3p,sly-miR394-3p,zma-miR394a-3p,zma-miR394b-3p	EPSTI1
hsa-miR-655-3p	bna-miR860,bra-miR860-3p	ADAM10,MAGI2,PRRX1,PTTG1,TGFBR2,ZEB1
hsa-miR-656-3p	bra-miR5712,mtr-miR5208d	BMPR1A
hsa-miR-657	mtr-miR169d-3p,mtr-miR169e-3p,zma-miR169o-3p	CDKN1A,IGF2R,TLE1
hsa-miR-659-3p	ata-miR2275c-3p,mes-miR2275,mtr-miR2636,osa-miR2275a,osa-miR2275b,tae-miR2275-3p,zma-miR159e-3p	GRN,SPHK1
hsa-miR-661	ahy-miR160-5p,ata-miR160a-5p,ata-miR160b-5p,ata-miR160c-5p,bna-miR160a,bna-miR160b,bna-miR160c,bna-miR160d,bra-miR160a-5p,cca-miR160a,cca-miR160b,cme-miR160a,cme-miR160b,cme-miR160c,cme-miR160d,cpa-miR160a,cpa-miR160b,cpa-miR160c-5p,cpa-miR160d,cpa-miR160e,cpa-miR160f-5p,gma-miR160a-5p,gma-miR160b,gma-miR160c,gma-miR160d,gma-miR160e,gma-miR160f,htu-miR160a,mdm-miR160a,mdm-miR160b,mdm-miR160c,mdm-…	CYC1,MCL1,MDM2,MDM4,MGMT,MTA1
hsa-miR-662	cca-miR6110-3p	ING1
hsa-miR-664a-3p	rgl-miR7805-3p,stu-miR8015-3p	MAT1A,MEG3,SOX7
hsa-miR-665	osa-miR1432-5p,pgi-miR4376,sbi-miR1432,zma-miR1432-5p	CD274,CNR2
hsa-miR-675-3p	vvi-miR3624-5p	SMAD1,SMAD5
hsa-miR-7-1-3p	osa-miR5513	EGFR,IGF1R,KCNJ2,RAF1
hsa-miR-7-5p	cpa-miR8146,mtr-miR5224b,osa-miR2928	ABCC1,BAX,BCL2,CCNE1,CUL5,EGFR,FOS,GDF5,HELLS,HOXB3,HOXB5,IGF1R,ILF2,ILF3,IRS1,IRS2,KEAP1,KLF4,KMT5A,MSH3,NDUFA4,PAK1,PAX6,PIK3CD,PIK3CG,PIK3R3,PSME3,PTK2,RAF1,REL,RELA,RGS5,RNF183,SERPINB5,SIRT2,SKP2,SLC7A5,SMARCD1,SNCA,SRSF1,TET2,UBE2A,VDAC1,XIAP,XRCC2,YY1
hsa-miR-708-5p	osa-miR5149	AKT1,AKT2,BCL2,BIRC5,BMI1,CASP2,CCND1,CD274,CD44,CNTFR,EYA3,EZH2,IKBKG,KDM1A,MMP2,NNAT,PARP1,SMAD3,TMEM88,ZEB2
hsa-miR-7515	csi-miR3952	MET
hsa-miR-758-3p	gma-miR4381	TLR3,TLR7
hsa-miR-760	cme-miR845,vvi-miR845a,vvi-miR845b,vvi-miR845c,vvi-miR845d,vvi-miR845e	CSNK2A1,HIST1H2AD,HIST1H3D
hsa-miR-761	gma-miR172h-5p,gma-miR172i-5p,gma-miR172j,mtr-miR5229a,mtr-miR5229b	MFN2
hsa-miR-765	cpa-miR8154,gma-miR5767,mtr-miR1510a-3p,mtr-miR5215,osa-miR1437b-5p,osa-miR1858a,osa-miR1858b	EMP3,HES1,HNF4A,INPP4B,NTRK3
hsa-miR-766-3p	stu-miR8044-3p	BAX
hsa-miR-767-5p	osa-miR5154	COL10A1,COL3A1,COL4A1,COL4A2,COL5A2,FBN1,LOX,MMP2,PDGFRB,SERPINH1,SPARC
hsa-miR-769-5p	gso-miR3522a,gso-miR3522b	GSK3B
hsa-miR-877-3p	hvu-miR6181,mdm-miR7121a,mdm-miR7121b,mdm-miR7121c,mdm-miR7121d,mdm-miR7121e,mdm-miR7121f,mdm-miR7121g,mdm-miR7121h,osa-miR2097-3p,osa-miR2930	IL1B
hsa-miR-885-3p	osa-miR5813,zma-miR399j-5p	BMPR1A,CD274
hsa-miR-887-3p	osa-miR1320-5p,osa-miR812k,osa-miR812l,osa-miR812m,tae-miR5050	IL1B,MDM4,PLD2
hsa-miR-888-5p	gma-miR5037a,osa-miR1440a	CDH1
hsa-miR-891a-5p	gma-miR4414-3p,osa-miR5812,ppe-miR8132	NFKBIA
hsa-miR-891b	osa-miR817	CBLB
hsa-miR-892a	tae-miR396-5p,tae-miR9669-5p	CD226
hsa-miR-892b	cpa-miR8139a,cpa-miR8139b,cpa-miR8139c,cpa-miR8139d,cpa-miR8139e,csi-miR160,ppe-miR1511-3p	MAP3K7,MCL1,TAB3,TRAF2
hsa-miR-9-3p	osa-miR2099-3p	ABCB1,CBX7,CDH1,DLG1,DMD,E2F1,FOXO1,GNAI1,HES1,ITGB1,MAPK1,MAPK3,MMP9,NEUROG1,NFKB1,NOTCH2,PPARA,RCOR1,RGS5,TAZ,TUG1
hsa-miR-9-5p	mtr-miR2601,sbi-miR6232b-5p	ABCC1,ACAT1,AP3B1,ATG5,BACE1,BCL2,BCL2L11,BECN1,CAMKK2,CBX7,CCND1,CCNG1,CD34,CDH1,CDX2,CHMP2B,CREB1,CUL4A,CXCR4,CYP4Z1,DICER1,DKK1,DRD2,DYRK1B,ELAVL1,ETS1,foxg1a,FOXO1,FOXO3,FOXP1,GALNT4,GDNF,GSK3B,HDAC4,HES1,ID2,IGF2BP1,IGF2BP3,IL6,KLF17,KPNB1,MALAT1,MIRLET7D,MMP13,MTHFD1,MYOCD,NF1,NFKB1,NOTCH1,NOTCH2,NOX4,NR2E1,NRP1,NTRK3,ONECUT2,PDGFRB,PPARA,PRDM1,PRKAA1,PRTG,RAB34,RAP2A,REST,RUNX1,SIRT1,SOCS5…
hsa-miR-922	gma-miR172h-5p,gma-miR172i-5p,gma-miR172j	CYLD
hsa-miR-92a-1-5p	osa-miR812q,tae-miR9666b-3p	KLF2
hsa-miR-92a-3p	mtr-miR5754,sbi-miR5569	BCL2L11,CCL8,CD69,CDH1,CPEB2,DNMT1,DUSP10,ESR2,FBXW7,HDAC2,HIPK1,HIPK3,IKZF1,ITGA5,KLF2,KLF4,LASP1,MAP2K4,MAPK8,MAPRE1,MYCBP2,MYLIP,NR1H4,OSBPL2,OSBPL8,PCGF5,PHLPP1,PTEN,RAD21,RFFL,RGS5,SIRT1,SOCS5,STAT3,TP63
hsa-miR-92b-3p	mtr-miR5754,sbi-miR5569	CDKN1C,DAB2IP,DKK3,ITGA6,ITGAV,NLK,PRMT5,PTEN,RAB23,RECK,SLC15A1,SMAD3,SMAD7
hsa-miR-93-3p	bra-miR6032-3p,ppe-miR6267c-5p	CCNG2,DAB2,MMP3,NEDD4L,PDCD4
hsa-miR-93-5p	cpa-miR8136	ABCA1,ANG,ATG16L1,CDKN1A,CERS2,CXCL8,DAB2,E2F1,FOXA1,FOXO3,ITGB8,KAT2B,LATS2,MMP3,PDCD4,PHLPP2,PTEN,PTENP1,PURA,RAB11FIP1,RHOC,RPS6KA4,SLC2A4,SMAD7,STK11,TGFBR2,TP53INP1,TUSC2,VEGFA,ZBTB4,ZNRF3
hsa-miR-942-3p	bra-miR6032-5p,mtr-miR5208a,mtr-miR5208b,mtr-miR5208c	MMP9,VEGFA
hsa-miR-95-3p	hvu-miR397b-3p	CCND1,CDKN1A,CEBPD,CELF2,SNX1
hsa-miR-95-5p	gma-miR1533	ESR2
hsa-miR-96-3p	ata-miR167c-3p,mtr-miR167b-3p,osa-miR167d-3p,stu-miR167a-3p,stu-miR167b-3p,stu-miR167d-3p,zma-miR167a-3p,zma-miR167b-3p,zma-miR167c-3p,zma-miR167e-3p,zma-miR167h-3p,zma-miR167i-3p,zma-miR167j-3p	GRB2,PDHA1,RGS5
hsa-miR-96-5p	hvu-miR5051,stu-miR8023	ADCY6,ALK,BDNF,CDKN1A,FOXO1,FOXO3,GDNF,GSK3B,HTR1B,IARS,KRAS,MITF,MTSS1,PRMT5,PTPN9,RAD51,RECK,REV1,SCARB1,SLC1A1,SLC6A6,SNAI2,SYCP1,TIMP1,TP53INP1,TRIB3,ZEB1
hsa-miR-98-3p	mdm-miR7122a,mdm-miR7122b,pgi-miR6136b,ppe-miR7122a-5p,ppe-miR7122b-5p,stu-miR7122-5p	E2F5,NRAS,TWIST1
hsa-miR-98-5p	cpa-miR8142,osa-miR5526,ppe-miR6291c-3p	BCL2,CASP3,CBL,CCL2,CCL5,CCND2,CCNJ,CHUK,CTNND1,CYP19A1,E2F2,E2F5,EDN1,EZH2,HK2,HMGA2,IGF1,IL13,IL6,ITGB3,MYC,NRAS,PAK1,PBX3,PGRMC1,SALL4,SLC31A1,SNX6,SOCS4,TUSC2
hsa-miR-99b-3p	stu-miR477a-3p	GSK3B

## Sheet: Selected plant miRNAs
Supplementary Table S1. Human genes that could be functionally targeted by selected plant miRNAs
Human miRNA	Crop plant miRNA	hsa seed sequence	Seed match type on the 5' region of plant miRNAs	Validated human target genes (miRTarBase)
hsa-miR-1254	gma-miR160	GCCUGG	type_2_7	CCAR1
hsa-miR-661	gma-miR160	GCCUGG	type_2_7	CYC1,MCL1,MDM2,MDM4,MGMT,MTA1
hsa-miR-450a-1-3p	gma-miR4351	UUGGGAA	type_2_8	BUB1
hsa-miR-483-5p	gma-miR4368	AGACGG	type_2_7	ALCAM,CKB,FAM160B2,MAPK3,NOTCH3,RHOA,SRF
hsa-miR-34a-5p	gma-miR4995	GGCAGUG	type_2_8	ACSL1,ACSL4,AGTR1,AIP,AKT1,ANK3,AR,ARHGDIB,ATG4A,ATG4B,ATG4C,ATG4D,ATG5,ATG7,ATP5S,AXIN2,AXL,BAX,BCL2,BECN1,BIRC5,BMP7,CACNB3,CCL22,CCND1,CCNE2,CD24,CD44,CDK4,CDK6,CDKN2C,Crtc1,CSF1R,CYBB,DGUOK,DLL1,E2F1,E2F3,EPHA5,ERBB2,FKBP1B,FLOT2,FOS,FOSL1,FOXP1,FUT8,GALNT7,GAS1,GDF5,GFRA3,GRM7,HDAC1,HMGB1,HNF4A,HNF4G,HOTAIR,IFNB1,IGF2BP3,IL6R,IMPA1,IMPDH2,INHBB,JAG1,KCNH1,KCNH2,KDM4A,KIT,KLB,KLF12,KLF4,L1CAM…
hsa-miR-34c-5p	gma-miR4995	GGCAGUG	type_2_8	AXL,BCL2,BMF,CCND1,CCNE2,CDK4,CDK6,E2F3,FOSL1,GABBR2,GABRA3,GALNT7,GIT1,GRM7,HNF4A,IL6R,ITPR1,MAP2K1,MAPT,MAZ,MET,MUC2,MYC,MYCN,NANOG,NOTCH1,NOTCH4,PABPC1,PDGFRA,PDGFRB,RARG,RUNX2,SNAI1,SNCA,SOX2,TGIF2,TJP1,ULBP2,UNG,VEZT,YY1,ZAP70
hsa-miR-449a	gma-miR4995	GGCAGUG	type_2_8	ADAM10,BCL2,CAPN6,CCND1,CCNE2,CDC25A,CDK4,CDK6,CREB5,CRIP2,E2F3,FLOT2,FOS,GMNN,HDAC1,HNF4A,ITPR1,LEF1,MAP2K1,MAZ,MET,MFAP4,MYC,MYCN,NOTCH1,PKP4,POU2F1,RRAS,SIRT1,TSEN15,WISP2,XIST
hsa-miR-449b-5p	gma-miR4995	GGCAGUG	type_2_8	CCNE2,CDC25A,CDK6,GMNN,HDAC1,MET,MYCN,NEAT1,SIRT1
hsa-miR-133a-3p	gma-miR5677	UGGUCC,UUGGUC	type_2_7,type_3_8	AFTPH,ANXA2,ARPC5,BCL2L1,CACNA1C,CASP9,CDC42,COL1A1,CTGF,EGFR,ERBB2,Foxl2,FSCN1,FTL,GSTP1,HCN2,HCN4,IGF1,IGF1R,KCNH2,KCNQ1,LASP1,LDLRAP1,MCL1,MEG3,MMP14,MSN,NGFR,NR2C2,PDLIM5,PNP,PRDM16,RBPJ,RFFL,SGMS2,SNX30,SOX4,SP1,TAGLN2,UBA2,UCP2,VKORC1,ZEB1
hsa-miR-133b	gma-miR5677	UGGUCC,UUGGUC	type_2_7,type_3_8	AKT1,BCL2L1,BCL2L2,CDC42,CDK13,CPNE3,CTGF,CXCR4,EGFR,ERG,FAIM,FAS,FGFR1,FOXC1,FOXL2,FSCN1,GLI1,GLI3,GSTP1,HCN2,HCN4,IGF1R,KCNH2,MCL1,MET,MMP14,MMP9,NUP214,PITX3,PKM,PPP2R2D,PRDM16,PTBP1,PTBP2,PTPRK,RB1CC1,RHOA,SGK1,SIRT1,SP1,STK3,TAGLN2
hsa-miR-25-3p	mtr-miR5754	AUUGCAC	type_2_8	ATP2A2,BCL2L11,CCL26,CDH1,CDKN1C,CPEB1,CYP2B6,DHFR,DSC2,ERBB2,EZH2,FBXW7,HAND2,KAT2B,KLF4,LATS2,MAP2K4,MDM2,PRMT5,PTEN,RECK,REV3L,RGS3,SEMA4C,SMAD7,TCEAL1,TNFSF10,TP53,WDR4
hsa-miR-32-5p	mtr-miR5754	AUUGCAC	type_2_8	AURKA,BCL2L11,BTG2,FBXW7,KAT2B,KLF4,MDM2,PHLPP2,PRMT5,PTEN,REV3L,RGS17,SLC45A3,TRAF3,TSC1,TWIST1
hsa-miR-363-3p	mtr-miR5754	AUUGCAC	type_2_8	BCL2L11,CASP3,CDKN1A,CREB1,FBXW7,GAP43,HIVEP1,NOTCH1,PDPN,REG4,S1PR1,SOX4
hsa-miR-367-3p	mtr-miR5754	AUUGCAC	type_2_8	FBXW7,KLF4,MDM2,RAB23
hsa-miR-92a-3p	mtr-miR5754	AUUGCAC	type_2_8	BCL2L11,CCL8,CD69,CDH1,CPEB2,DNMT1,DUSP10,ESR2,FBXW7,HDAC2,HIPK1,HIPK3,IKZF1,ITGA5,KLF2,KLF4,LASP1,MAP2K4,MAPK8,MAPRE1,MYCBP2,MYLIP,NR1H4,OSBPL2,OSBPL8,PCGF5,PHLPP1,PTEN,RAD21,RFFL,RGS5,SIRT1,SOCS5,STAT3,TP63
hsa-miR-92b-3p	mtr-miR5754	AUUGCAC	type_2_8	CDKN1C,DAB2IP,DKK3,ITGA6,ITGAV,NLK,PRMT5,PTEN,RAB23,RECK,SLC15A1,SMAD3,SMAD7
hsa-miR-29a-3p	zma-miR172	AGCACCA	type_2_8	ABL1,ADAM12,ADAMTS9,AHR,AKT2,AKT3,ALDH5A1,ATG9A,BACE1,BCL2,CACNA1C,CALCR,CCND1,CCND2,CCNT2,CD276,CD93,CDC42,CDC7,CDK2,CDK4,CDK6,CEACAM6,CLDN1,COL10A1,COL1A2,COL3A1,COL4A1,COL4A2,COL5A2,CPEB3,CPEB4,CYP2C19,DICER1,DKK1,DNMT1,DNMT3A,DNMT3B,ELN,FBN1,FGA,FGB,FGG,FOXO3,FSTL1,GLUL,GPR85,GSK3B,HBP1,HMGCR,IFNAR1,IGF1,ITGA11,ITGA6,ITGB1,KDM5B,KEAP1,KLF4,KREMEN2,LAMC2,LOX,LPL,MCL1,MMP2,MUC1,MYC,MYCN,NASP,NA…
hsa-miR-29b-3p	zma-miR172	AGCACCA	type_2_8	ADAM12,AKT2,AKT3,ANGPTL4,AQP4,BACE1,BCL2,BMP1,CCND2,CDC42,CDK6,COL10A1,COL1A1,COL3A1,COL4A1,COL4A2,COL5A2,COL5A3,CTNNBIP1,DNAJB11,DNMT1,DNMT3A,DNMT3B,DUSP2,ELAVL1,ESR1,FBN1,FGA,FGB,FGG,FOS,GATA3,GRN,GSK3B,HDAC4,HMGA2,HMGCR,IFNG,IL32,ITGA6,ITGB1,KDM2A,KIF1B,LAMC1,LAMC2,LASP1,LOX,LOXL2,LOXL4,LRP6,MCL1,MEN1,MMP15,MMP2,MMP24,MMP9,MYC,MYCN,NASP,NCOA3,NID1,NKIRAS2,PATZ1,PDGFA,PDGFB,PDGFC,PDGFRA,PDGFRB,…
hsa-miR-29c-3p	zma-miR172	AGCACCA	type_2_8	ADAM12,AKT2,AKT3,BACE1,BCL2,CCND2,CD274,CDC42,CDK6,CNOT6,COL10A1,COL15A1,COL1A1,COL1A2,COL21A1,COL3A1,COL4A1,COL4A2,COL5A2,COL7A1,CREB5,CTNND1,DNMT3A,DNMT3B,FBN1,FGA,FGB,FRAT2,FZD4,FZD5,HMGCR,IGFBP1,ITGA6,ITGB1,KLF4,LAMC1,LAMC2,LOX,LRP6,MCL1,MMP15,MMP2,MMP24,MYCN,NASP,PDGFRB,PER1,PHLDB2,PPP1R13B,PTEN,RCC2,RFX7,SERPINH1,SIRT1,SP1,SPARC,SRSF10,TARBP1,TDG,TET2,TFAP2C,TGIF2,TIAM1,VEGFA,WNT4
hsa-miR-593-5p	zma-miR172	GGCACCA	type_2_8	MFF,PLK1
