# Supplementary material for: Plant miRNAs Reduce Cancer Cell Proliferation by Targeting MALAT1 and NEAT1: A Beneficial Cross-Kingdom Interaction
Source: Front Genet. 2020 Sep 18;11:552490. doi: 10.3389/fgene.2020.552490 (PMC7531330; doi:10.3389/fgene.2020.552490)
Supplement: Supplementary file 6 [file Table_2.xlsx]

## Sheet: Supplementary-Table-S2
Category	Term	Count	%	PValue	Genes	List Total	Pop Hits	Pop Total	Fold Enrichment	Bonferroni	Benjamini	FDR
GOTERM_BP_FAT	GO:0042127~regulation of cell proliferation	90	20.0445	2.37086e-27	NAMPT, E2F3, PDGFB, PDGFA, TGFB3, TP63, ZEB1, JAG1, PNP, PTEN, GLI3, TGFB1, GLI1, TGFB2, MEN1, AGTR1, WISP2, CASP3, S1PR1, CDKN2C, IFNG, PDGFC, MYC, FOSL1, CDK13, EGFR, CDC7, PTPRK, ADAM10, RARG, TP53, CDK6, ESR2, IL6R, CDK4, CDK2, MYCN, PPM1D, CCND1, BTG2, HIPK1, HNF4A, CCND2, IFNB1, GRN, VEGFA, PDGFRA, PDGFRB, MDM2, NGFR, LAMC1, MDM4, FGFR1, ERBB2, SOX2, SOX4, BCL2L1, KIT, ITGB1, IGF1R, BCL2, Z…	425	787	13528	3.64009	7.13867e-24	7.13867e-24	4.27089e-24
GOTERM_BP_FAT	GO:0010604~positive regulation of macromolecule metabolic process	89	19.8218	4.72957e-24	E2F1, PPARA, E2F3, PDGFB, PDGFA, TBX21, SNCA, TGFB3, TP63, ZEB1, FOXO3, GLI3, TGFB1, TGFB2, GLI1, MEN1, AKT1, FOS, AGTR1, WNT1, S1PR1, ATG7, IFNG, PDGFC, MYC, FOSL1, AKT2, AR, RARG, MTA2, ESR1, TP53, LEF1, ESR2, IL6R, CDK4, AHR, CDK2, RAD51, CCND1, HNF4A, NCOA3, CCND2, VEGFA, PDGFRA, MDM2, FOXC1, CRTC1, SOX2, TFEB, SOX4, KIT, PRDM16, SRF, IGF1R, HAND2, RB1CC1, BCL2, POU2F1, CD24, DNMT3B, RUNX2, N…	425	857	13528	3.30563	1.42407e-20	7.12037e-21	8.51989e-21
GOTERM_BP_FAT	GO:0043067~regulation of programmed cell death	82	18.2628	2.63161e-21	MMP9, GDF5, SNCA, TGFB3, TP63, FOXO3, PTEN, GLI3, TGFB1, TGFB2, MEN1, AKT1, CASP3, CASP9, CD44, ATG5, CDKN2C, TIAM1, IFNG, RHOA, FAS, MYC, FOSL1, PIK3CG, EGFR, RARG, ESR1, TP53, ESR2, IL6R, STK3, BCL2L11, SERPINB9, BTG2, HIPK1, IFNB1, HIPK3, VEGFA, FOXC1, MAPK8, NGFR, TNFAIP3, GSTP1, HMGB1, MCL1, ERBB2, MGMT, SOX4, BCL2L2, CDH1, BCL2L1, KIT, SRC, IGF1R, RB1CC1, BCL2, FAIM, CD24, BMF, TRAF4, ANGPT…	425	812	13528	3.21442	7.92379e-18	2.64126e-18	4.74061e-18
GOTERM_BP_FAT	GO:0010941~regulation of cell death	82	18.2628	3.32012e-21	MMP9, GDF5, SNCA, TGFB3, TP63, FOXO3, PTEN, GLI3, TGFB1, TGFB2, MEN1, AKT1, CASP3, CASP9, CD44, ATG5, CDKN2C, TIAM1, IFNG, RHOA, FAS, MYC, FOSL1, PIK3CG, EGFR, RARG, ESR1, TP53, ESR2, IL6R, STK3, BCL2L11, SERPINB9, BTG2, HIPK1, IFNB1, HIPK3, VEGFA, FOXC1, MAPK8, NGFR, TNFAIP3, GSTP1, HMGB1, MCL1, ERBB2, MGMT, SOX4, BCL2L2, CDH1, BCL2L1, KIT, SRC, IGF1R, RB1CC1, BCL2, FAIM, CD24, BMF, TRAF4, ANGPT…	425	815	13528	3.20259	9.99689e-18	2.49922e-18	5.98089e-18
GOTERM_BP_FAT	GO:0042981~regulation of apoptosis	81	18.0401	5.66704e-21	MMP9, GDF5, SNCA, TGFB3, TP63, FOXO3, PTEN, GLI3, TGFB1, TGFB2, MEN1, AKT1, CASP3, CASP9, CD44, ATG5, CDKN2C, TIAM1, IFNG, RHOA, FAS, MYC, FOSL1, PIK3CG, EGFR, RARG, ESR1, TP53, ESR2, IL6R, STK3, BCL2L11, SERPINB9, BTG2, HIPK1, IFNB1, HIPK3, VEGFA, FOXC1, MAPK8, NGFR, TNFAIP3, GSTP1, HMGB1, MCL1, ERBB2, MGMT, SOX4, BCL2L2, CDH1, BCL2L1, SRC, IGF1R, RB1CC1, BCL2, FAIM, CD24, BMF, TRAF4, ANGPTL4, T…	425	804	13528	3.20681	1.70635e-17	3.41269e-18	1.02086e-17
GOTERM_BP_FAT	GO:0008284~positive regulation of cell proliferation	57	12.6949	6.66817e-21	NAMPT, E2F3, PDGFB, PDGFA, TP63, PNP, TGFB1, GLI1, TGFB2, S1PR1, IFNG, PDGFC, FOSL1, MYC, CDK13, EGFR, CDC7, ADAM10, CDK6, IL6R, CDK4, CDK2, MYCN, CCND1, HIPK1, CCND2, GRN, VEGFA, PDGFRA, MDM2, PDGFRB, NGFR, LAMC1, MDM4, FGFR1, ERBB2, SOX2, SOX4, BCL2L1, KIT, ITGB1, IGF1R, BCL2, ZAP70, CD24, RUNX2, CRIP2, CD276, IGF1, GAS1, FOXP1, HDAC4, NOTCH1, CDKN1A, HDAC2, HDAC1, NOTCH4	425	414	13528	4.38247	2.00779e-17	3.34631e-18	1.20121e-17
GOTERM_BP_FAT	GO:0045596~negative regulation of cell differentiation	40	8.90869	3.13317e-19	PPARA, DICER1, SOX2, EZH2, TCL1A, TP63, JAG1, ZEB1, KIT, PRDM16, ITGB1, GLI3, TGFB1, MEN1, WNT4, ITGAV, RHOA, CD24, AXIN2, TWIST1, ZFP36, SMAD7, TP53, SMAD3, IGF1, CDK6, RCAN1, DLL1, SOCS5, SIRT1, NOTCH3, HDAC4, NOTCH2, CCND1, NOTCH1, HDAC1, NOTCH4, NGFR, BMP7, KLF4	425	216	13528	5.89455	9.43396e-16	1.34771e-16	5.64411e-16
GOTERM_BP_FAT	GO:0051173~positive regulation of nitrogen compound metabolic process	69	15.3675	3.19366e-19	E2F1, PPARA, E2F3, PDGFB, PDGFA, TBX21, TGFB3, TP63, ZEB1, FOXO3, GLI3, TGFB1, GLI1, AKT1, MEN1, FOS, WNT1, S1PR1, IFNG, PDGFC, MYC, FOSL1, EGFR, AR, RARG, MTA2, TP53, LEF1, ESR2, AHR, CDK2, RAD51, HNF4A, NCOA3, VEGFA, PDGFRA, FOXC1, CRTC1, SOX2, TFEB, SOX4, PRDM16, SRF, IGF1R, HAND2, POU2F1, RUNX2, NR1H4, FOXL2, MAP2K1, KLF12, IKZF1, CREB1, NR4A2, SMAD4, SMAD3, IGF1, CREB5, SIRT7, STAT3, HDAC4, …	425	644	13528	3.41042	9.61611e-16	1.20201e-16	5.75308e-16
GOTERM_BP_FAT	GO:0010557~positive regulation of macromolecule biosynthetic process	69	15.3675	7.29223e-19	E2F1, PPARA, E2F3, PDGFB, PDGFA, TGFB3, TP63, ZEB1, FOXO3, GLI3, TGFB1, GLI1, TGFB2, AKT1, MEN1, FOS, WNT1, S1PR1, IFNG, PDGFC, MYC, FOSL1, AKT2, AR, RARG, MTA2, TP53, LEF1, ESR2, CDK4, AHR, CDK2, HNF4A, NCOA3, VEGFA, PDGFRA, FOXC1, CRTC1, SOX2, TFEB, SOX4, PRDM16, SRF, IGF1R, HAND2, POU2F1, RUNX2, NR1H4, FOXL2, KLF12, IKZF1, CREB1, NR4A2, CD276, SMAD4, SMAD3, IGF1, CREB5, SIRT7, STAT3, HDAC4, NO…	425	654	13528	3.35827	2.19569e-15	2.43966e-16	1.31363e-15
GOTERM_BP_FAT	GO:0045935~positive regulation of nucleobase, nucleoside, nucleotide and nucleic acid metabolic process	67	14.922	1.04568e-18	E2F1, PPARA, E2F3, PDGFB, PDGFA, TBX21, TGFB3, TP63, ZEB1, FOXO3, GLI3, TGFB1, GLI1, MEN1, FOS, WNT1, S1PR1, IFNG, PDGFC, MYC, FOSL1, AR, RARG, MTA2, TP53, LEF1, ESR2, AHR, CDK2, RAD51, HNF4A, NCOA3, VEGFA, PDGFRA, FOXC1, CRTC1, SOX2, TFEB, SOX4, PRDM16, SRF, IGF1R, HAND2, POU2F1, RUNX2, NR1H4, FOXL2, MAP2K1, KLF12, IKZF1, CREB1, NR4A2, SMAD4, SMAD3, IGF1, CREB5, SIRT7, STAT3, HDAC4, NOTCH1, HDAC…	425	624	13528	3.41771	3.14854e-15	3.14854e-16	1.8837e-15
GOTERM_BP_FAT	GO:0009891~positive regulation of biosynthetic process	70	15.5902	4.65415e-18	E2F1, PPARA, E2F3, PDGFB, PDGFA, TGFB3, TP63, ZEB1, FOXO3, GLI3, TGFB1, GLI1, TGFB2, AKT1, MEN1, FOS, WNT1, S1PR1, IFNG, PDGFC, MYC, FOSL1, AKT2, EGFR, AR, RARG, MTA2, TP53, LEF1, ESR2, CDK4, AHR, CDK2, HNF4A, NCOA3, VEGFA, PDGFRA, FOXC1, CRTC1, SOX2, TFEB, SOX4, PRDM16, SRF, IGF1R, HAND2, POU2F1, RUNX2, NR1H4, FOXL2, KLF12, IKZF1, CREB1, NR4A2, CD276, SMAD4, SMAD3, IGF1, CREB5, SIRT7, STAT3, HDA…	425	695	13528	3.20596	1.40137e-14	1.27397e-15	8.38403e-15
GOTERM_BP_FAT	GO:0031328~positive regulation of cellular biosynthetic process	69	15.3675	8.4332e-18	E2F1, PPARA, E2F3, PDGFB, PDGFA, TGFB3, TP63, ZEB1, FOXO3, GLI3, TGFB1, GLI1, AKT1, MEN1, FOS, WNT1, S1PR1, IFNG, PDGFC, MYC, FOSL1, AKT2, EGFR, AR, RARG, MTA2, TP53, LEF1, ESR2, CDK4, AHR, CDK2, HNF4A, NCOA3, VEGFA, PDGFRA, FOXC1, CRTC1, SOX2, TFEB, SOX4, PRDM16, SRF, IGF1R, HAND2, POU2F1, RUNX2, NR1H4, FOXL2, KLF12, IKZF1, CREB1, NR4A2, CD276, SMAD4, SMAD3, IGF1, CREB5, SIRT7, STAT3, HDAC4, NOT…	425	685	13528	3.20629	2.53924e-14	2.11603e-15	1.51916e-14
GOTERM_BP_FAT	GO:0010628~positive regulation of gene expression	63	14.0312	8.56279e-18	E2F1, PPARA, E2F3, TGFB3, TP63, FOXO3, ZEB1, GLI3, TGFB1, GLI1, MEN1, FOS, WNT1, S1PR1, IFNG, FOSL1, MYC, AR, RARG, MTA2, ESR1, TP53, LEF1, ESR2, AHR, CDK2, HNF4A, NCOA3, VEGFA, FOXC1, CRTC1, SOX2, TFEB, SOX4, KIT, PRDM16, SRF, HAND2, POU2F1, DNMT3B, RUNX2, NR1H4, FOXL2, KLF12, IKZF1, CREB1, SMAD4, NR4A2, SMAD3, IGF1, CREB5, SIRT7, STAT3, HDAC4, NOTCH1, HDAC2, HDAC1, SP1, NOTCH4, DNMT1, KLF2, BMP…	425	581	13528	3.45151	2.57826e-14	1.98327e-15	1.54251e-14
GOTERM_BP_FAT	GO:0051254~positive regulation of RNA metabolic process	56	12.4722	3.48586e-17	E2F1, PPARA, E2F3, TGFB3, TP63, FOXO3, ZEB1, TGFB1, GLI1, MEN1, FOS, WNT1, S1PR1, IFNG, FOSL1, MYC, AR, RARG, MTA2, TP53, LEF1, ESR2, AHR, HNF4A, NCOA3, VEGFA, FOXC1, CRTC1, SOX2, TFEB, SOX4, PRDM16, SRF, HAND2, POU2F1, RUNX2, NR1H4, FOXL2, MAP2K1, KLF12, IKZF1, CREB1, SMAD4, NR4A2, SMAD3, IGF1, CREB5, STAT3, HDAC4, NOTCH1, HDAC2, HDAC1, SP1, NOTCH4, BMP7, KLF4	425	481	13528	3.70585	1.04959e-13	7.49708e-15	6.27945e-14
GOTERM_BP_FAT	GO:0051726~regulation of cell cycle	46	10.245	4.77906e-17	E2F1, CCNT2, ITGB1, PTEN, LATS2, TGFB1, MYCBP2, TGFB2, AKT1, MEN1, CCNE2, CDC42, CASP3, CDKN2C, PRMT5, BCL2, BUB1, FOSL1, MYC, CDK13, CDC7, EGFR, PTPRK, GMNN, TP53, SMAD3, IGF1, CDK6, BIRC5, GAS1, CDK4, CDC25A, CDK2, CDKN1C, CDKN1A, CCND1, HDAC2, HNF4A, HDAC1, CCND2, BAX, MDM2, FOXC1, PPP1R13B, NGFR, BMP7	425	331	13528	4.42359	1.43897e-13	9.59316e-15	8.60902e-14
GOTERM_BP_FAT	GO:0006357~regulation of transcription from RNA polymerase II promoter	70	15.5902	4.95931e-17	E2F1, PPARA, TGFB3, TP63, ZEB1, FOXO3, TCEAL1, TGFB1, GLI1, MEN1, FOS, S1PR1, RHOA, MYC, FOSL1, TWIST1, AR, RARG, YY1, MTA2, TP53, LEF1, ESR2, HNF4G, AHR, MYCN, TARBP1, CTNNBIP1, HNF4A, VEGFA, MDM2, FOXC1, TFAP2C, MDM4, HMGB1, CRTC1, SOX2, TFEB, PRDM16, SRF, HAND2, POU2F1, RUNX2, NR1H4, DNMT3A, TCF7, FOXL2, MAP2K1, KLF12, IKZF1, SMAD7, CREB1, NR4A2, SMAD4, SMAD3, IGF1, SIRT1, FOXP1, STAT3, CDKN1C…	425	727	13528	3.06484	1.49325e-13	9.3328e-15	8.93374e-14
GOTERM_BP_FAT	GO:0045893~positive regulation of transcription, DNA-dependent	55	12.2494	1.07029e-16	E2F1, PPARA, E2F3, TGFB3, TP63, FOXO3, ZEB1, TGFB1, GLI1, MEN1, FOS, WNT1, S1PR1, IFNG, FOSL1, MYC, AR, RARG, MTA2, TP53, LEF1, ESR2, AHR, HNF4A, NCOA3, VEGFA, FOXC1, CRTC1, SOX2, TFEB, SOX4, PRDM16, SRF, HAND2, POU2F1, RUNX2, NR1H4, FOXL2, KLF12, IKZF1, CREB1, SMAD4, NR4A2, SMAD3, IGF1, CREB5, STAT3, HDAC4, NOTCH1, HDAC2, HDAC1, SP1, NOTCH4, BMP7, KLF4	425	477	13528	3.67019	3.34288e-13	1.96509e-14	1.9984e-13
GOTERM_BP_FAT	GO:0043069~negative regulation of programmed cell death	47	10.4677	2.13065e-16	HMGB1, MCL1, ERBB2, SNCA, TGFB3, SOX4, TP63, BCL2L2, BCL2L1, KIT, PTEN, AKT1, IGF1R, CASP3, ATG5, BCL2, RB1CC1, RHOA, FAIM, FAS, MYC, ANGPTL4, EGFR, PIK3CG, BECN1, ESR1, TP53, NR4A2, SMAD3, IGF1, BIRC5, ESR2, NOTCH2, SERPINB9, NOTCH1, CDKN1A, BTG2, HDAC1, GSK3B, HIPK3, BAX, VEGFA, FOXC1, MAPK8, NGFR, TNFAIP3, GSTP1	425	359	13528	4.16724	6.68576e-13	3.71925e-14	3.9968e-13
GOTERM_BP_FAT	GO:0060548~negative regulation of cell death	47	10.4677	3.48289e-16	HMGB1, MCL1, ERBB2, SNCA, TGFB3, SOX4, TP63, BCL2L2, BCL2L1, KIT, PTEN, AKT1, IGF1R, CASP3, ATG5, BCL2, RB1CC1, RHOA, FAIM, FAS, MYC, ANGPTL4, EGFR, PIK3CG, BECN1, ESR1, TP53, NR4A2, SMAD3, IGF1, BIRC5, ESR2, NOTCH2, SERPINB9, NOTCH1, CDKN1A, BTG2, HDAC1, GSK3B, HIPK3, BAX, VEGFA, FOXC1, MAPK8, NGFR, TNFAIP3, GSTP1	425	360	13528	4.15566	1.00286e-12	5.27356e-14	5.9952e-13
GOTERM_BP_FAT	GO:0043066~negative regulation of apoptosis	46	10.245	7.32506e-16	HMGB1, MCL1, ERBB2, SNCA, TGFB3, SOX4, TP63, BCL2L2, BCL2L1, PTEN, AKT1, IGF1R, CASP3, ATG5, BCL2, RB1CC1, RHOA, FAIM, FAS, MYC, ANGPTL4, EGFR, PIK3CG, BECN1, ESR1, TP53, NR4A2, SMAD3, IGF1, BIRC5, ESR2, NOTCH2, SERPINB9, NOTCH1, CDKN1A, BTG2, HDAC1, GSK3B, HIPK3, BAX, VEGFA, FOXC1, MAPK8, NGFR, TNFAIP3, GSTP1	425	354	13528	4.13618	2.34002e-12	1.17018e-13	1.39888e-12
GOTERM_BP_FAT	GO:0045941~positive regulation of transcription	59	13.1403	8.05959e-16	E2F1, PPARA, E2F3, TGFB3, TP63, FOXO3, ZEB1, GLI3, TGFB1, GLI1, MEN1, FOS, WNT1, S1PR1, IFNG, FOSL1, MYC, AR, RARG, MTA2, TP53, LEF1, ESR2, CDK2, AHR, HNF4A, NCOA3, VEGFA, FOXC1, CRTC1, SOX2, TFEB, SOX4, PRDM16, SRF, HAND2, POU2F1, RUNX2, NR1H4, FOXL2, KLF12, IKZF1, CREB1, SMAD4, NR4A2, SMAD3, IGF1, CREB5, SIRT7, STAT3, HDAC4, NOTCH1, HDAC2, HDAC1, SP1, NOTCH4, BMP7, KLF2, KLF4	425	564	13528	3.3298	2.34002e-12	1.11466e-13	1.39888e-12
GOTERM_BP_FAT	GO:0045944~positive regulation of transcription from RNA polymerase II promoter	47	10.4677	9.76683e-16	E2F1, PPARA, CRTC1, SOX2, TGFB3, TFEB, TP63, FOXO3, ZEB1, SRF, TGFB1, GLI1, MEN1, FOS, S1PR1, HAND2, POU2F1, FOSL1, RUNX2, MYC, NR1H4, AR, FOXL2, RARG, KLF12, IKZF1, CREB1, MTA2, TP53, SMAD4, NR4A2, SMAD3, LEF1, IGF1, ESR2, STAT3, AHR, HDAC4, NOTCH1, HDAC2, SP1, HDAC1, HNF4A, VEGFA, FOXC1, BMP7, KLF4	425	371	13528	4.03245	3.00859e-12	1.36779e-13	1.79856e-12
GOTERM_BP_FAT	GO:0010033~response to organic substance	67	14.922	2.09044e-15	PPARA, PDGFB, PDGFA, DICER1, SNCA, TGFB3, AURKA, PTEN, TGFB1, LATS2, TGFB2, AKT1, FOS, CASP3, CD44, GATA3, IFNG, VKORC1, LOX, FAS, MYC, FOSL1, AKT2, EGFR, AR, ADAM10, ESR1, LEF1, ESR2, IL6R, MMP14, CCND1, GLUL, BTG2, HNF4A, CCND2, PDGFRA, COL1A1, CALCR, MCL1, ERBB2, COL3A1, CDH1, BCL2L1, SRF, FKBP1B, SERPINH1, SRC, IGF1R, ACSL1, BCL2, CD24, NR1H4, PIK3R1, KAT2B, MAP2K1, CREB1, NR4A2, SMAD3, RCAN1…	425	721	13528	2.9579	6.35147e-12	2.76112e-13	3.79696e-12
GOTERM_BP_FAT	GO:0008283~cell proliferation	50	11.1359	5.35015e-15	E2F1, PDGFB, PDGFA, TP63, ZEB1, PTEN, TGFB1, TGFB2, CXCR4, PRMT5, FRAT2, MYC, IMPDH2, EGFR, NANOG, AR, PDPN, TP53, MMP14, PRKD1, CTNNBIP1, GLUL, IFNB1, VEGFA, FOXC1, MDM4, MAPRE1, ERBB2, ELN, BCL2L2, KIT, FKBP1B, SRC, NR2C2, BCL2, NUMB, BUB1, CSF1R, ERG, MAP2K1, NASP, MET, FSCN1, CD276, IGF1, CDC25A, S100B, PLK1, BAX, CD274	425	436	13528	3.6503	1.60458e-11	6.68576e-13	9.60343e-12
GOTERM_BP_FAT	GO:0009890~negative regulation of biosynthetic process	57	12.6949	2.34838e-14	E2F1, PPARA, PDGFB, PDGFA, TGFB3, TP63, ZEB1, GLI3, TCEAL1, TGFB1, MEN1, KDM5B, TWIST1, PTPRK, RARG, MTA2, TP53, LEF1, IL6R, INHBB, CTNNBIP1, IFNB1, GRM7, MDM2, MDM4, HMGB1, SOX2, IGF2BP3, PRDM16, ITGAV, POU2F1, PER1, RUNX2, DNMT3B, NR1H4, DNMT3A, KLF12, IKZF1, SMAD7, GMNN, SMAD4, CD276, SMAD3, SIRT6, SIRT7, SIRT1, FOXP1, STAT3, CDKN1C, HDAC4, HDAC2, HDAC1, TSC1, DNMT1, HIVEP1, RBPJ, KLF4	425	573	13528	3.16639	7.08691e-11	2.83473e-12	4.23994e-11
GOTERM_BP_FAT	GO:0045597~positive regulation of cell differentiation	35	7.7951	3.29943e-14	SOX2, GDF5, TGFB3, JAG1, FOXO3, KIT, SRF, GLI3, PNP, TGFB1, TGFB2, MEN1, AKT1, AGTR1, ROBO1, TIAM1, MAPT, BCL2, NUMB, ZAP70, RHOA, RUNX2, DNMT3B, LPL, MAP2K1, IKZF1, CD276, SMAD4, SMAD3, SOCS5, IL6R, NOTCH1, TGIF2, NGFR, BMP7	425	229	13528	4.86494	9.92836e-11	3.81861e-12	5.93969e-11
GOTERM_BP_FAT	GO:0006928~cell motion	51	11.3586	3.72435e-14	PDGFB, HMGCR, L1CAM, MYLIP, PTEN, TGFB1, TGFB2, WNT1, CD44, CTGF, ROBO1, CXCR4, ANK3, IFNG, MSN, TWIST1, PTPRK, IL6R, ESR2, MMP14, PDGFRB, MAPK8, FOXC1, LAMC1, NGFR, GAP43, FUT8, ERBB2, ITGA11, KIT, ARPC5, SRF, ITGB1, SRC, MYCBP2, ALCAM, CCL22, CD24, ARHGDIB, MAP2K1, MET, NR4A2, IGF1, GAS1, STAT3, ITGA6, ITGA5, BAX, LRP6, BMP7, GFRA3	425	475	13528	3.4176	1.11987e-10	4.14768e-12	6.7002e-11
GOTERM_BP_FAT	GO:0007167~enzyme linked receptor protein signaling pathway	42	9.35412	1.21333e-13	FGFR1, FUT8, PDGFB, PDGFA, ERBB2, COL3A1, GDF5, TGFB3, FSTL1, KIT, PTEN, SRC, TGFB1, TGFB2, AKT1, IGF1R, FOS, CTGF, TIAM1, PDGFC, PIK3R1, AKT2, CSF1R, EGFR, PTPRK, SMAD7, NLK, CREB1, MET, SMAD4, AXL, SMAD3, SOCS5, STAT3, EPHA5, VEGFA, COL1A2, PDGFRA, PDGFRB, FOXC1, IGFBP1, BMP7	425	342	13528	3.90902	3.65377e-10	1.30492e-11	2.18592e-10
GOTERM_BP_FAT	GO:0031327~negative regulation of cellular biosynthetic process	55	12.2494	1.33508e-13	E2F1, PPARA, PDGFB, PDGFA, TGFB3, TP63, ZEB1, TCEAL1, GLI3, TGFB1, MEN1, KDM5B, TWIST1, PTPRK, RARG, MTA2, TP53, LEF1, INHBB, CTNNBIP1, IFNB1, GRM7, MDM2, MDM4, HMGB1, SOX2, IGF2BP3, PRDM16, POU2F1, PER1, RUNX2, DNMT3B, NR1H4, DNMT3A, KLF12, IKZF1, SMAD7, GMNN, SMAD4, CD276, SMAD3, SIRT6, SIRT7, SIRT1, STAT3, FOXP1, CDKN1C, HDAC4, HDAC2, HDAC1, TSC1, DNMT1, HIVEP1, RBPJ, KLF4	425	561	13528	3.12065	4.02149e-10	1.38672e-11	2.40596e-10
GOTERM_BP_FAT	GO:0010558~negative regulation of macromolecule biosynthetic process	54	12.0267	1.77304e-13	E2F1, PPARA, TGFB3, TP63, ZEB1, TCEAL1, GLI3, TGFB1, MEN1, KDM5B, TWIST1, PTPRK, RARG, MTA2, TP53, LEF1, IL6R, INHBB, CTNNBIP1, IFNB1, MDM2, MDM4, HMGB1, SOX2, IGF2BP3, PRDM16, ITGAV, POU2F1, PER1, RUNX2, DNMT3B, NR1H4, DNMT3A, KLF12, IKZF1, SMAD7, GMNN, SMAD4, CD276, SMAD3, SIRT6, SIRT7, SIRT1, STAT3, FOXP1, CDKN1C, HDAC4, HDAC2, HDAC1, TSC1, DNMT1, HIVEP1, RBPJ, KLF4	425	547	13528	3.14232	5.33858e-10	1.77953e-11	3.19389e-10
GOTERM_BP_FAT	GO:0009725~response to hormone stimulus	43	9.57684	2.92347e-13	CALCR, PPARA, PDGFB, PDGFA, ERBB2, TGFB3, AURKA, BCL2L1, SRF, PTEN, LATS2, SRC, TGFB1, TGFB2, AKT1, IGF1R, FOS, BCL2, GATA3, CD24, LOX, FAS, FOSL1, PIK3R1, AKT2, AR, KAT2B, MAP2K1, ESR1, RCAN1, ESR2, IL6R, MMP14, STAT3, CCND1, CDKN1A, BTG2, TSC1, CCND2, PDGFRA, IGFBP1, COL1A1, BMP7	425	367	13528	3.72947	8.80181e-10	2.8393e-11	5.2659e-10
GOTERM_BP_FAT	GO:0010629~negative regulation of gene expression	51	11.3586	3.72881e-13	E2F1, PPARA, DICER1, TP63, ZEB1, TCEAL1, GLI3, TGFB1, MEN1, KCNQ1, KDM5B, MYC, TWIST1, PTPRK, RARG, MTA2, TP53, LEF1, CTNNBIP1, IFNB1, MDM2, MDM4, HMGB1, SOX2, BCL2L1, PRDM16, POU2F1, PER1, RUNX2, DNMT3B, NR1H4, DNMT3A, KLF12, IKZF1, SMAD7, SMAD4, SMAD3, SIRT6, SIRT7, SIRT1, STAT3, FOXP1, CDKN1C, HDAC4, HDAC2, HDAC1, BAX, DNMT1, HIVEP1, RBPJ, KLF4	425	504	13528	3.22095	1.12287e-09	3.50898e-11	6.71785e-10
GOTERM_BP_FAT	GO:0051094~positive regulation of developmental process	37	8.24053	4.00586e-13	SOX2, GDF5, TGFB3, JAG1, FOXO3, KIT, SRF, GLI3, PNP, TGFB1, TGFB2, AKT1, MEN1, AGTR1, ROBO1, TIAM1, MAPT, BCL2, NUMB, ZAP70, RHOA, RUNX2, DNMT3B, ANGPTL4, LPL, MAP2K1, IKZF1, SMAD4, CD276, SMAD3, SOCS5, IL6R, NOTCH1, BAX, TGIF2, NGFR, BMP7	425	278	13528	4.23645	1.20611e-09	3.65489e-11	7.21589e-10
GOTERM_BP_FAT	GO:0045786~negative regulation of cell cycle	21	4.67706	4.33593e-13	EGFR, PTPRK, GMNN, TP53, SMAD3, CDK6, GAS1, TGFB1, LATS2, MEN1, CASP3, CDKN1A, HDAC2, HNF4A, HDAC1, BCL2, BUB1, FOXC1, PPP1R13B, NGFR, BMP7	425	81	13528	8.25237	1.3054e-09	3.8394e-11	7.80986e-10
GOTERM_BP_FAT	GO:0009719~response to endogenous stimulus	45	10.0223	4.79218e-13	CALCR, PPARA, PDGFB, PDGFA, ERBB2, TGFB3, AURKA, BCL2L1, SRF, PTEN, LATS2, SRC, TGFB1, TGFB2, AKT1, IGF1R, FOS, GATA3, BCL2, VKORC1, CD24, LOX, FAS, FOSL1, PIK3R1, AKT2, AR, KAT2B, MAP2K1, ESR1, NR4A2, RCAN1, ESR2, IL6R, MMP14, STAT3, CCND1, CDKN1A, BTG2, TSC1, CCND2, PDGFRA, IGFBP1, COL1A1, BMP7	425	405	13528	3.53673	1.44279e-09	4.12225e-11	8.63187e-10
GOTERM_BP_FAT	GO:0010605~negative regulation of macromolecule metabolic process	63	14.0312	6.31349e-13	E2F1, PPARA, DICER1, SNCA, TGFB3, TP63, ZEB1, GLI3, TCEAL1, TGFB1, MEN1, ATG5, RAB23, KDM5B, KCNQ1, MYC, TWIST1, PTPRK, RARG, MTA2, TP53, LEF1, IL6R, INHBB, CTNNBIP1, HNF4A, IFNB1, MDM2, MDM4, HMGB1, SOX2, BCL2L1, IGF2BP3, PRDM16, ITGAV, POU2F1, PER1, DNMT3B, RUNX2, NR1H4, DNMT3A, KLF12, IKZF1, SMAD7, GMNN, SMAD4, CD276, SMAD3, SIRT6, SIRT7, SIRT1, FOXP1, STAT3, CDKN1C, HDAC4, HDAC2, HDAC1, TSC1,…	425	734	13528	2.73205	1.9011e-09	5.28082e-11	1.13738e-09
GOTERM_BP_FAT	GO:0008285~negative regulation of cell proliferation	42	9.35412	7.35223e-13	ERBB2, TGFB3, ZEB1, GLI3, PTEN, TGFB1, TGFB2, MEN1, WISP2, CASP3, CDKN2C, BCL2, IFNG, CD24, AXIN2, FOSL1, PTPRK, MUC2, RARG, KAT2B, BECN1, TP53, CD276, SMAD4, SMAD3, CDK6, GAS1, ESR2, CDKN1C, HDAC4, NOTCH2, PPM1D, CDKN1A, BTG2, TSC1, HNF4A, IFNB1, BAX, CD274, MDM4, BMP7, KLF4	425	361	13528	3.70328	2.21366e-09	5.98286e-11	1.32437e-09
GOTERM_BP_FAT	GO:0040012~regulation of locomotion	30	6.68151	1.73747e-12	PDGFB, PDGFA, MMP9, SNCA, JAG1, KIT, PTEN, TGFB1, TGFB2, AKT1, IGF1R, S1PR1, CXCR4, BCL2, RRAS, PIK3R1, EGFR, PTPRK, MUC2, ADAM10, MAP2K1, PDPN, SMAD7, SMAD3, IGF1, IL6R, IFNB1, VEGFA, PDGFRA, PDGFRB	425	192	13528	4.97353	5.23161e-09	1.37674e-10	3.12994e-09
GOTERM_BP_FAT	GO:0048545~response to steroid hormone stimulus	30	6.68151	1.73747e-12	CALCR, PDGFB, PDGFA, ERBB2, TGFB3, AURKA, PTEN, SRC, TGFB1, TGFB2, FOS, BCL2, GATA3, CD24, LOX, FAS, FOSL1, MAP2K1, ESR1, RCAN1, IL6R, ESR2, MMP14, STAT3, CCND1, CDKN1A, CCND2, PDGFRA, COL1A1, BMP7	425	192	13528	4.97353	5.23161e-09	1.37674e-10	3.12994e-09
GOTERM_BP_FAT	GO:0001944~vasculature development	34	7.57238	2.60377e-12	PDGFA, DICER1, COL3A1, JAG1, SRF, PTEN, MMP2, TGFB2, AKT1, S1PR1, ATG5, CD44, CXCR4, ROBO1, CTGF, HAND2, ITGAV, QKI, LOX, ANGPTL4, RECK, PDPN, SMAD7, COL15A1, MMP14, ANXA2, NOTCH1, BAX, VEGFA, NOTCH4, COL1A2, FOXC1, COL1A1, RBPJ	425	251	13528	4.31171	7.84006e-09	2.01027e-10	4.69051e-09
GOTERM_BP_FAT	GO:0030334~regulation of cell migration	28	6.23608	2.65814e-12	PDGFB, PDGFA, MMP9, JAG1, KIT, PTEN, TGFB1, TGFB2, AKT1, IGF1R, S1PR1, CXCR4, BCL2, RRAS, PIK3R1, EGFR, PTPRK, MUC2, ADAM10, MAP2K1, PDPN, SMAD7, SMAD3, IGF1, IL6R, VEGFA, PDGFRA, PDGFRB	425	169	13528	5.27371	8.00353e-09	2.00088e-10	4.78831e-09
GOTERM_BP_FAT	GO:0019220~regulation of phosphate metabolic process	48	10.6904	4.63541e-12	CCNT2, PDGFB, HMGCR, PDGFA, ERBB2, TGFB3, KIT, FKBP1B, PTEN, LATS2, TGFB1, TGFB2, AKT1, MEN1, CCNE2, CDC42, CASP3, CXCR4, CDKN2C, BCL2, RB1CC1, IFNG, PDGFC, CD24, EGFR, MAP2K1, SMAD7, MET, SMAD4, SMAD3, IGF1, RCAN1, RICTOR, IL6R, CDC25A, CDKN1C, CCND1, CDKN1A, DUSP2, TSC1, HNF4A, CCND2, RGS3, HIPK3, BAX, PDGFRB, BMP7, GAP43	425	485	13528	3.15024	1.39572e-08	3.40419e-10	8.35025e-09
GOTERM_BP_FAT	GO:0051174~regulation of phosphorus metabolic process	48	10.6904	4.63541e-12	CCNT2, PDGFB, HMGCR, PDGFA, ERBB2, TGFB3, KIT, FKBP1B, PTEN, LATS2, TGFB1, TGFB2, AKT1, MEN1, CCNE2, CDC42, CASP3, CXCR4, CDKN2C, BCL2, RB1CC1, IFNG, PDGFC, CD24, EGFR, MAP2K1, SMAD7, MET, SMAD4, SMAD3, IGF1, RCAN1, RICTOR, IL6R, CDC25A, CDKN1C, CCND1, CDKN1A, DUSP2, TSC1, HNF4A, CCND2, RGS3, HIPK3, BAX, PDGFRB, BMP7, GAP43	425	485	13528	3.15024	1.39572e-08	3.40419e-10	8.35025e-09
GOTERM_BP_FAT	GO:0007423~sensory organ development	32	7.12695	5.65968e-12	PDGFA, ERBB2, SOX2, TGFB3, JAG1, ZEB1, GLI3, TGFB1, TGFB2, WNT1, BCL2, POU2F1, MYC, EGFR, FOXL2, RAX, RARG, IKZF1, YY1, DLL1, GAS1, COL5A2, BCL2L11, STAT3, SP1, BAX, VEGFA, PDGFRA, FOXC1, TGIF2, BMP7, KLF4	425	229	13528	4.44794	1.70413e-08	4.05746e-10	1.01954e-08
GOTERM_BP_FAT	GO:0001568~blood vessel development	33	7.34967	6.76187e-12	PDGFA, DICER1, COL3A1, JAG1, SRF, PTEN, MMP2, TGFB2, AKT1, S1PR1, ATG5, CD44, CXCR4, ROBO1, CTGF, HAND2, ITGAV, QKI, LOX, ANGPTL4, RECK, SMAD7, COL15A1, MMP14, ANXA2, NOTCH1, BAX, VEGFA, NOTCH4, COL1A2, FOXC1, COL1A1, RBPJ	425	245	13528	4.28739	2.03602e-08	4.73492e-10	1.2181e-08
GOTERM_BP_FAT	GO:0016477~cell migration	35	7.7951	7.70657e-12	FUT8, PDGFB, HMGCR, ITGA11, KIT, SRF, ITGB1, PTEN, SRC, TGFB1, TGFB2, WNT1, CCL22, CD44, CXCR4, ROBO1, CTGF, IFNG, MSN, CD24, TWIST1, PTPRK, MET, NR4A2, IL6R, ESR2, MMP14, ITGA6, ITGA5, BAX, LRP6, PDGFRB, FOXC1, LAMC1, GFRA3	425	276	13528	4.03649	2.32046e-08	5.27378e-10	1.38828e-08
GOTERM_BP_FAT	GO:0045892~negative regulation of transcription, DNA-dependent	40	8.90869	8.54e-12	E2F1, HMGB1, PPARA, SOX2, TP63, ZEB1, PRDM16, TCEAL1, MEN1, POU2F1, KDM5B, DNMT3B, NR1H4, TWIST1, DNMT3A, RARG, KLF12, IKZF1, SMAD7, MTA2, SMAD4, TP53, SMAD3, LEF1, SIRT6, SIRT7, SIRT1, FOXP1, STAT3, CTNNBIP1, CDKN1C, HDAC4, HDAC2, HDAC1, MDM2, DNMT1, HIVEP1, MDM4, RBPJ, KLF4	425	356	13528	3.57647	2.57141e-08	5.71425e-10	1.53841e-08
GOTERM_BP_FAT	GO:0045934~negative regulation of nucleobase, nucleoside, nucleotide and nucleic acid metabolic process	49	10.9131	8.96349e-12	E2F1, PPARA, HMGB1, SOX2, TGFB3, TP63, ZEB1, PRDM16, GLI3, TCEAL1, TGFB1, MEN1, POU2F1, PER1, DNMT3B, KDM5B, RUNX2, NR1H4, TWIST1, DNMT3A, PTPRK, RARG, IKZF1, KLF12, SMAD7, GMNN, MTA2, TP53, SMAD4, SMAD3, LEF1, SIRT6, SIRT7, SIRT1, FOXP1, STAT3, CDKN1C, CTNNBIP1, HDAC4, HDAC2, HDAC1, IFNB1, GRM7, MDM2, DNMT1, HIVEP1, MDM4, RBPJ, KLF4	425	512	13528	3.04629	2.69891e-08	5.86719e-10	1.61469e-08
GOTERM_BP_FAT	GO:0016481~negative regulation of transcription	46	10.245	9.31175e-12	E2F1, HMGB1, PPARA, SOX2, TP63, ZEB1, PRDM16, TCEAL1, GLI3, TGFB1, MEN1, POU2F1, PER1, RUNX2, KDM5B, DNMT3B, NR1H4, TWIST1, DNMT3A, PTPRK, RARG, KLF12, IKZF1, SMAD7, MTA2, SMAD4, TP53, SMAD3, LEF1, SIRT6, SIRT7, SIRT1, FOXP1, STAT3, CTNNBIP1, CDKN1C, HDAC4, HDAC2, HDAC1, IFNB1, MDM2, DNMT1, HIVEP1, MDM4, RBPJ, KLF4	425	459	13528	3.18999	2.80377e-08	5.96548e-10	1.67743e-08
GOTERM_BP_FAT	GO:0051252~regulation of RNA metabolic process	109	24.2762	1.01382e-11	TGFB3, FOXO3, TCEAL1, TGFB1, WNT1, S1PR1, GATA3, IFNG, PATZ1, PITX3, TWIST1, RARG, MTA2, YY1, MTA1, HNF4G, AHR, HNF4A, VEGFA, TGIF2, TFAP2C, HMGB1, CRTC1, SOX2, TFEB, SOX4, SRF, NR2C2, PABPC1, DNMT3B, RUNX2, NR1H4, DNMT3A, TCF7, IKZF1, MAP2K1, KLF12, SMAD7, RFX7, NR4A2, SMAD4, SMAD3, FOXP1, CDKN1C, NOTCH2, HDAC4, NOTCH1, HDAC2, HDAC1, NOTCH4, DNMT1, HIVEP1, RBPJ, BMP7, ABL1, KLF4, KCNH1, E2F1, PP…	425	1813	13528	1.9137	3.05262e-08	6.35962e-10	1.82631e-08
GOTERM_BP_FAT	GO:0035295~tube development	31	6.90423	1.04186e-11	PDGFA, DICER1, TGFB3, TP63, SRF, GLI3, GLI1, WNT4, CD44, CXCR4, CTGF, HAND2, BCL2, LOX, TRAF4, TWIST1, PDPN, SMAD4, IGF1, MMP14, BCL2L11, FOXP1, MYCN, NOTCH1, TSC1, SP1, VEGFA, NOTCH4, PDGFRA, FOXC1, BMP7	425	220	13528	4.48522	3.13706e-08	6.40216e-10	1.87683e-08
GOTERM_BP_FAT	GO:0051253~negative regulation of RNA metabolic process	40	8.90869	1.43043e-11	E2F1, HMGB1, PPARA, SOX2, TP63, ZEB1, PRDM16, TCEAL1, MEN1, POU2F1, KDM5B, DNMT3B, NR1H4, TWIST1, DNMT3A, RARG, KLF12, IKZF1, SMAD7, MTA2, SMAD4, TP53, SMAD3, LEF1, SIRT6, SIRT7, SIRT1, FOXP1, STAT3, CTNNBIP1, CDKN1C, HDAC4, HDAC2, HDAC1, MDM2, DNMT1, HIVEP1, MDM4, RBPJ, KLF4	425	362	13528	3.51719	4.307e-08	8.614e-10	2.57677e-08
GOTERM_BP_FAT	GO:0051172~negative regulation of nitrogen compound metabolic process	49	10.9131	1.45327e-11	E2F1, PPARA, HMGB1, SOX2, TGFB3, TP63, ZEB1, PRDM16, GLI3, TCEAL1, TGFB1, MEN1, POU2F1, PER1, DNMT3B, KDM5B, RUNX2, NR1H4, TWIST1, DNMT3A, PTPRK, RARG, IKZF1, KLF12, SMAD7, GMNN, MTA2, TP53, SMAD4, SMAD3, LEF1, SIRT6, SIRT7, SIRT1, FOXP1, STAT3, CDKN1C, CTNNBIP1, HDAC4, HDAC2, HDAC1, IFNB1, GRM7, MDM2, DNMT1, HIVEP1, MDM4, RBPJ, KLF4	425	519	13528	3.0052	4.3758e-08	8.58e-10	2.61793e-08
GOTERM_BP_FAT	GO:0001501~skeletal system development	37	8.24053	2.3935e-11	FGFR1, MMP9, COL3A1, TGFB3, TP63, ZEB1, GLI3, MMP2, TGFB1, GLI1, MEN1, CTGF, BCL2, AXIN2, RUNX2, MYC, COL10A1, TWIST1, EGFR, BMP1, FBN1, SMAD3, IGF1, GAS1, SPARC, MMP14, COL5A2, ANXA2, HDAC4, SP1, COL1A2, PDGFRA, PDGFRB, FOXC1, MAPK8, COL1A1, BMP7	425	319	13528	3.69195	7.20682e-08	1.38593e-09	4.31166e-08
GOTERM_BP_FAT	GO:0030335~positive regulation of cell migration	20	4.45434	2.69327e-11	EGFR, ADAM10, PDGFB, MAP2K1, PDPN, PDGFA, MMP9, SMAD3, IGF1, IL6R, KIT, TGFB1, TGFB2, IGF1R, S1PR1, BCL2, VEGFA, PDGFRA, PDGFRB, PIK3R1	425	89	13528	7.15294	8.10943e-08	1.53008e-09	4.85167e-08
GOTERM_BP_FAT	GO:0043065~positive regulation of apoptosis	43	9.57684	5.4211e-11	MMP9, TGFB3, SOX4, TP63, BCL2L1, FOXO3, PTEN, SRC, TGFB1, TGFB2, AKT1, MEN1, CASP3, CD44, CASP9, TIAM1, CDKN2C, BCL2, IFNG, CD24, FAS, FOSL1, MYC, TRAF3, MUC2, FOXL2, RARG, TP53, SMAD3, STK3, BCL2L11, NOTCH2, TNFSF10, NOTCH1, CDKN1A, HIPK1, IFNB1, BAX, PPP1R13B, MAPK8, NGFR, ABL1, BMP7	425	430	13528	3.18306	1.6323e-07	3.02277e-09	9.76562e-08
GOTERM_BP_FAT	GO:0042325~regulation of phosphorylation	45	10.0223	5.60962e-11	CCNT2, PDGFB, HMGCR, PDGFA, ERBB2, TGFB3, KIT, PTEN, LATS2, TGFB1, TGFB2, AKT1, MEN1, CCNE2, CDC42, CASP3, CXCR4, CDKN2C, BCL2, RB1CC1, IFNG, PDGFC, CD24, EGFR, MAP2K1, SMAD7, MET, SMAD4, IGF1, RICTOR, IL6R, CDC25A, CDKN1C, CCND1, CDKN1A, DUSP2, TSC1, HNF4A, CCND2, RGS3, HIPK3, BAX, PDGFRB, BMP7, GAP43	425	466	13528	3.07377	1.68906e-07	3.07101e-09	1.01052e-07
GOTERM_BP_FAT	GO:0051270~regulation of cell motion	28	6.23608	6.3844e-11	PDGFB, PDGFA, MMP9, JAG1, KIT, PTEN, TGFB1, TGFB2, AKT1, IGF1R, S1PR1, CXCR4, BCL2, RRAS, PIK3R1, EGFR, PTPRK, MUC2, ADAM10, MAP2K1, PDPN, SMAD7, SMAD3, IGF1, IL6R, VEGFA, PDGFRA, PDGFRB	425	193	13528	4.61791	1.92234e-07	3.43276e-09	1.15009e-07
GOTERM_BP_FAT	GO:0043068~positive regulation of programmed cell death	43	9.57684	6.69104e-11	MMP9, TGFB3, SOX4, TP63, BCL2L1, FOXO3, PTEN, SRC, TGFB1, TGFB2, AKT1, MEN1, CASP3, CD44, CASP9, TIAM1, CDKN2C, BCL2, IFNG, CD24, FAS, FOSL1, MYC, TRAF3, MUC2, FOXL2, RARG, TP53, SMAD3, STK3, BCL2L11, NOTCH2, TNFSF10, NOTCH1, CDKN1A, HIPK1, IFNB1, BAX, PPP1R13B, MAPK8, NGFR, ABL1, BMP7	425	433	13528	3.16101	2.01467e-07	3.53451e-09	1.20533e-07
GOTERM_BP_FAT	GO:0006355~regulation of transcription, DNA-dependent	105	23.3853	7.15692e-11	TGFB3, FOXO3, TCEAL1, TGFB1, WNT1, S1PR1, GATA3, IFNG, PATZ1, PITX3, TWIST1, RARG, MTA2, YY1, MTA1, HNF4G, AHR, HNF4A, VEGFA, TGIF2, TFAP2C, HMGB1, CRTC1, SOX2, TFEB, SOX4, SRF, NR2C2, DNMT3B, RUNX2, NR1H4, DNMT3A, TCF7, IKZF1, MAP2K1, KLF12, SMAD7, RFX7, NR4A2, SMAD4, SMAD3, FOXP1, CDKN1C, NOTCH2, HDAC4, NOTCH1, HDAC2, HDAC1, NOTCH4, DNMT1, HIVEP1, RBPJ, BMP7, ABL1, KLF4, KCNH1, E2F1, PPARA, E2F…	425	1773	13528	1.88506	2.15495e-07	3.71543e-09	1.28925e-07
GOTERM_BP_FAT	GO:0010942~positive regulation of cell death	43	9.57684	7.82679e-11	MMP9, TGFB3, SOX4, TP63, BCL2L1, FOXO3, PTEN, SRC, TGFB1, TGFB2, AKT1, MEN1, CASP3, CD44, CASP9, TIAM1, CDKN2C, BCL2, IFNG, CD24, FAS, FOSL1, MYC, TRAF3, MUC2, FOXL2, RARG, TP53, SMAD3, STK3, BCL2L11, NOTCH2, TNFSF10, NOTCH1, CDKN1A, HIPK1, IFNB1, BAX, PPP1R13B, MAPK8, NGFR, ABL1, BMP7	425	435	13528	3.14647	2.35664e-07	3.99431e-09	1.40992e-07
GOTERM_BP_FAT	GO:0051130~positive regulation of cellular component organization	27	6.01336	7.98864e-11	SNCA, TGFB3, KIT, SRF, TGFB1, TGFB2, MEN1, AKT1, CDC42, TIAM1, ROBO1, MAPT, NUMB, RHOA, CD24, DNMT3B, PIK3R1, SMAD4, SMAD3, IGF1, RICTOR, LDLRAP1, AHR, TSC1, GSK3B, DNMT1, NGFR	425	181	13528	4.74821	2.40538e-07	4.00897e-09	1.43908e-07
GOTERM_BP_FAT	GO:0051674~localization of cell	35	7.7951	1.47693e-10	FUT8, PDGFB, HMGCR, ITGA11, KIT, SRF, ITGB1, PTEN, SRC, TGFB1, TGFB2, WNT1, CCL22, CD44, CXCR4, ROBO1, CTGF, IFNG, MSN, CD24, TWIST1, PTPRK, MET, NR4A2, IL6R, ESR2, MMP14, ITGA6, ITGA5, BAX, LRP6, PDGFRB, FOXC1, LAMC1, GFRA3	425	307	13528	3.62889	4.44704e-07	7.29024e-09	2.66056e-07
GOTERM_BP_FAT	GO:0048870~cell motility	35	7.7951	1.47693e-10	FUT8, PDGFB, HMGCR, ITGA11, KIT, SRF, ITGB1, PTEN, SRC, TGFB1, TGFB2, WNT1, CCL22, CD44, CXCR4, ROBO1, CTGF, IFNG, MSN, CD24, TWIST1, PTPRK, MET, NR4A2, IL6R, ESR2, MMP14, ITGA6, ITGA5, BAX, LRP6, PDGFRB, FOXC1, LAMC1, GFRA3	425	307	13528	3.62889	4.44704e-07	7.29024e-09	2.66056e-07
GOTERM_BP_FAT	GO:0051272~positive regulation of cell motion	20	4.45434	1.58811e-10	EGFR, ADAM10, PDGFB, MAP2K1, PDPN, PDGFA, MMP9, SMAD3, IGF1, IL6R, KIT, TGFB1, TGFB2, IGF1R, S1PR1, BCL2, VEGFA, PDGFRA, PDGFRB, PIK3R1	425	98	13528	6.49604	4.7818e-07	7.71258e-09	2.86083e-07
GOTERM_BP_FAT	GO:0040017~positive regulation of locomotion	20	4.45434	1.58811e-10	EGFR, ADAM10, PDGFB, MAP2K1, PDPN, PDGFA, MMP9, SMAD3, IGF1, IL6R, KIT, TGFB1, TGFB2, IGF1R, S1PR1, BCL2, VEGFA, PDGFRA, PDGFRB, PIK3R1	425	98	13528	6.49604	4.7818e-07	7.71258e-09	2.86083e-07
GOTERM_BP_FAT	GO:0009991~response to extracellular stimulus	29	6.4588	2.68662e-10	PPARA, LDHA, PDGFA, SOX2, PTEN, TGFB1, AKT1, FOS, ACSL1, ATG5, CD44, BCL2, FOSL1, MUC1, RARG, ATG9A, BECN1, AXL, NR4A2, TP53, SIRT1, CDKN1A, CCND1, ITGA6, ATG4C, SFRP2, COL1A1, BMP7, KLF4	425	220	13528	4.19585	8.0894e-07	1.28403e-08	4.83969e-07
GOTERM_BP_FAT	GO:0016265~death	57	12.6949	2.88664e-10	E2F1, TP63, L1CAM, FOXO3, PTEN, TGFB1, TGFB2, AKT1, CASP3, RAD21, CASP9, ATG5, TIAM1, CXCR4, IFNG, FAS, MYC, TWIST1, CCAR1, AR, SGK1, TP53, STK3, BCL2L11, AHR, IFNB1, HIPK3, MAPK8, NGFR, MDM4, TNFAIP3, PHLPP1, MCL1, BCL2L2, BCL2L1, RFFL, KIT, HAND2, BCL2, FAIM, CD24, AXIN2, BMF, TRAF4, TRAF3, MUC2, FOXL2, NR4A2, SMAD3, BIRC5, GAS1, SIRT1, ITPR1, VDAC1, TNFSF10, BAX, PPP1R13B	425	724	13528	2.506	8.69166e-07	1.35807e-08	5.20001e-07
GOTERM_BP_FAT	GO:0045165~cell fate commitment	23	5.12249	3.52031e-10	MCL1, SOX2, TP53, SMAD4, DLL1, GAS1, JAG1, ITGB1, GLI3, TGFB2, NOTCH3, MEN1, CDC42, NOTCH2, WNT1, CASP3, NOTCH1, BCL2, NOTCH4, POU2F1, RUNX2, GAP43, KLF4	425	139	13528	5.26693	1.05996e-06	1.63071e-08	6.34151e-07
GOTERM_BP_FAT	GO:0051329~interphase of mitotic cell cycle	20	4.45434	3.89805e-10	E2F1, EGFR, CDC7, CDK6, BIRC5, CDK4, ITGB1, LATS2, CDC25A, CDK2, AKT1, CDKN1C, CCND1, PPM1D, CDKN1A, CCND2, CDKN2C, BCL2, MDM2, ABL1	425	103	13528	6.1807	1.1737e-06	1.77834e-08	7.02198e-07
GOTERM_BP_FAT	GO:0001503~ossification	21	4.67706	4.0259e-10	EGFR, BMP1, TGFB3, SMAD3, IGF1, SPARC, MMP14, MMP2, COL5A2, TGFB1, GLI1, MEN1, SP1, CTGF, BCL2, MAPK8, FOXC1, COL1A1, AXIN2, BMP7, RUNX2	425	115	13528	5.81254	1.2122e-06	1.80925e-08	7.25228e-07
GOTERM_BP_FAT	GO:0050678~regulation of epithelial cell proliferation	17	3.78619	4.31468e-10	EGFR, ERBB2, SMAD3, IGF1, CDK6, ESR2, GAS1, TGFB1, FOXP1, TGFB2, CDKN1C, NOTCH1, CCND2, BAX, GRN, VEGFA, LAMC1	425	71	13528	7.62141	1.29915e-06	1.91052e-08	7.7725e-07
GOTERM_BP_FAT	GO:0008544~epidermis development	26	5.79065	6.21803e-10	PPARA, PDGFA, RBP2, COL3A1, TP63, JAG1, TGFB2, GLI1, AKT1, CASP3, COL7A1, CTGF, BCL2, MAP2K1, FLOT2, LEF1, COL5A3, SNAI1, COL5A2, NOTCH1, ATP2A2, COL1A2, LAMC2, COL1A1, NGFR, KLF4	425	184	13528	4.4978	1.87225e-06	2.7134e-08	1.12012e-06
GOTERM_BP_FAT	GO:0008219~cell death	56	12.4722	6.43469e-10	E2F1, TP63, L1CAM, FOXO3, PTEN, TGFB1, TGFB2, AKT1, CASP3, RAD21, CASP9, ATG5, TIAM1, CXCR4, IFNG, FAS, MYC, TWIST1, CCAR1, AR, SGK1, TP53, STK3, BCL2L11, AHR, IFNB1, HIPK3, MAPK8, NGFR, MDM4, TNFAIP3, PHLPP1, MCL1, BCL2L2, BCL2L1, RFFL, KIT, HAND2, BCL2, FAIM, CD24, AXIN2, BMF, TRAF4, TRAF3, MUC2, FOXL2, SMAD3, BIRC5, GAS1, SIRT1, ITPR1, VDAC1, TNFSF10, BAX, PPP1R13B	425	719	13528	2.47916	1.93748e-06	2.76783e-08	1.15915e-06
GOTERM_BP_FAT	GO:0051325~interphase	20	4.45434	6.50631e-10	E2F1, EGFR, CDC7, CDK6, BIRC5, CDK4, ITGB1, LATS2, CDC25A, CDK2, AKT1, CDKN1C, CCND1, PPM1D, CDKN1A, CCND2, CDKN2C, BCL2, MDM2, ABL1	425	106	13528	6.00577	1.95905e-06	2.75923e-08	1.17205e-06
GOTERM_BP_FAT	GO:0016055~Wnt receptor signaling pathway	22	4.89978	9.32725e-10	TCF7, RARG, NLK, LEF1, CTNND1, SOX4, FZD5, FZD4, CTNNBIP1, DKK3, WNT1, CCND1, WNT4, DKK1, KREMEN2, SFRP2, GSK3B, LRP6, FRAT2, HBP1, CD24, AXIN2	425	133	13528	5.26521	2.80843e-06	3.9006e-08	1.68022e-06
GOTERM_BP_FAT	GO:0030182~neuron differentiation	41	9.1314	1.18756e-09	FGFR1, ERBB2, SOX2, CDH1, L1CAM, JAG1, SRF, GLI3, PTEN, MYCBP2, TGFB2, ALCAM, CDC42, IGF1R, WNT1, S1PR1, CD44, CXCR4, ROBO1, ANK3, BCL2, NUMB, CD24, PITX3, EGFR, MAP2K1, CREB1, SMAD4, NR4A2, GAS1, STAT3, NOTCH3, CDKN1C, NOTCH1, BTG2, S100B, VEGFA, NGFR, BMP7, GAP43, GFRA3	425	438	13528	2.97958	3.57573e-06	4.89826e-08	2.13927e-06
GOTERM_BP_FAT	GO:0000122~negative regulation of transcription from RNA polymerase II promoter	31	6.90423	1.1931e-09	E2F1, PPARA, HMGB1, SOX2, TP63, ZEB1, PRDM16, TCEAL1, MEN1, NR1H4, TWIST1, DNMT3A, RARG, KLF12, IKZF1, SMAD7, MTA2, TP53, SMAD3, LEF1, STAT3, FOXP1, CDKN1C, CTNNBIP1, HDAC4, HDAC2, HDAC1, DNMT1, MDM2, HIVEP1, MDM4	425	266	13528	3.70958	3.59241e-06	4.85461e-08	2.14925e-06
GOTERM_BP_FAT	GO:0048732~gland development	22	4.89978	1.23627e-09	EGFR, AR, IKZF1, CREB1, ERBB2, SOX2, MET, TGFB3, LEF1, TP63, IGF1, CDH1, GLI3, BCL2L11, TGFB1, GLI1, TGFB2, IGF1R, BCL2, NOTCH4, FOXC1, BMP7	425	135	13528	5.18721	3.72239e-06	4.9632e-08	2.22702e-06
GOTERM_BP_FAT	GO:0012501~programmed cell death	50	11.1359	1.28445e-09	E2F1, PHLPP1, MCL1, TP63, BCL2L2, BCL2L1, RFFL, FOXO3, KIT, PTEN, AKT1, CASP3, RAD21, ATG5, CASP9, CXCR4, HAND2, TIAM1, BCL2, IFNG, FAIM, CD24, FAS, MYC, BMF, TRAF4, CCAR1, TWIST1, TRAF3, MUC2, SGK1, FOXL2, TP53, SMAD3, BIRC5, GAS1, SIRT1, STK3, BCL2L11, AHR, VDAC1, TNFSF10, IFNB1, HIPK3, BAX, MAPK8, PPP1R13B, MDM4, NGFR, TNFAIP3	425	611	13528	2.60479	3.86748e-06	5.0888e-08	2.31382e-06
GOTERM_BP_FAT	GO:0060284~regulation of cell development	27	6.01336	1.285e-09	SOX2, TGFB3, KIT, TGFB1, TGFB2, TIAM1, ROBO1, MAPT, BCL2, NUMB, RHOA, CD24, DNMT3B, SMAD7, TP53, SMAD4, SMAD3, DLL1, NOTCH3, HDAC4, NOTCH1, HDAC1, CCND2, BAX, TGIF2, NGFR, BMP7	425	205	13528	4.19232	3.86912e-06	5.02485e-08	2.31481e-06
GOTERM_BP_FAT	GO:0060348~bone development	21	4.67706	1.38409e-09	EGFR, BMP1, TGFB3, SMAD3, IGF1, SPARC, MMP14, MMP2, COL5A2, TGFB1, GLI1, MEN1, SP1, CTGF, BCL2, MAPK8, FOXC1, COL1A1, AXIN2, BMP7, RUNX2	425	123	13528	5.43449	4.16748e-06	5.34293e-08	2.4933e-06
GOTERM_BP_FAT	GO:0006916~anti-apoptosis	27	6.01336	1.42366e-09	HMGB1, MCL1, SNCA, TP63, BCL2L2, BCL2L1, AKT1, IGF1R, BCL2, FAS, MYC, BECN1, ESR1, IGF1, BIRC5, ESR2, SERPINB9, NOTCH2, HDAC1, BAX, HIPK3, GSK3B, VEGFA, FOXC1, NGFR, TNFAIP3, GSTP1	425	206	13528	4.17197	4.28663e-06	5.42612e-08	2.56459e-06
GOTERM_BP_FAT	GO:0030155~regulation of cell adhesion	22	4.89978	1.62974e-09	ADAM10, MAP2K1, SMAD7, ERBB2, SMAD3, CDK6, DLL1, NID1, L1CAM, MMP14, PTEN, SRC, TGFB1, TGFB2, S1PR1, ITGA6, TSC1, BCL2, COL1A1, CD24, PIK3R1, ARHGDIB	425	137	13528	5.11148	4.90715e-06	6.13395e-08	2.93583e-06
GOTERM_BP_FAT	GO:0001775~cell activation	32	7.12695	1.8159e-09	PDGFA, SNCA, COL3A1, SOX4, ITGB1, FKBP1B, TGFB1, FGG, FGA, CD93, CXCR4, FGB, BCL2, ZAP70, PATZ1, CD24, FAS, IMPDH2, PIK3R1, EGFR, ADAM10, IKZF1, CD276, TP53, SMAD3, FOXP1, IFNAR1, HDAC4, IFNB1, BAX, ULBP2, PDGFRA	425	287	13528	3.54906	5.46766e-06	6.75022e-08	3.27118e-06
GOTERM_BP_FAT	GO:0035239~tube morphogenesis	21	4.67706	2.4694e-09	PDPN, DICER1, SMAD4, TP63, IGF1, MMP14, SRF, GLI3, BCL2L11, MYCN, NOTCH1, WNT4, CD44, TSC1, CXCR4, HAND2, BCL2, VEGFA, NOTCH4, BMP7, TWIST1	425	127	13528	5.26333	7.43535e-06	9.06753e-08	4.4484e-06
GOTERM_BP_FAT	GO:0006468~protein amino acid phosphorylation	52	11.5813	2.9233e-09	RNASEL, TGFB3, AURKA, LATS2, TGFB1, TGFB2, AKT1, CXCR4, IFNG, AKT3, CDK13, AKT2, EGFR, CDC7, PIK3CG, SGK1, ADAM10, CDK6, DGUOK, CDK4, STK3, CDK2, PRKD1, CCND1, HIPK1, HIPK3, MAPK3, PDGFRA, PDGFRB, MAPK8, FGFR1, ERBB2, KIT, SRC, IGF1R, BCL2, BUB1, ZAP70, CSF1R, ERG, MAP2K1, SMAD7, NLK, CREB1, MAP2K4, MET, AXL, EPHA5, PLK1, GSK3B, BMP7, ABL1	425	667	13528	2.48155	8.80202e-06	1.06049e-07	5.26605e-06
GOTERM_BP_FAT	GO:0007398~ectoderm development	26	5.79065	3.27022e-09	PPARA, PDGFA, RBP2, COL3A1, TP63, JAG1, TGFB2, GLI1, AKT1, CASP3, COL7A1, CTGF, BCL2, MAP2K1, FLOT2, LEF1, COL5A3, SNAI1, COL5A2, NOTCH1, ATP2A2, COL1A2, LAMC2, COL1A1, NGFR, KLF4	425	199	13528	4.15877	9.84658e-06	1.17222e-07	5.891e-06
GOTERM_BP_FAT	GO:0007179~transforming growth factor beta receptor signaling pathway	15	3.34076	3.31735e-09	PTPRK, PDGFB, FUT8, PDGFA, NLK, CREB1, COL3A1, GDF5, TGFB3, SMAD4, SMAD3, TGFB1, TGFB2, FOS, COL1A2	425	60	13528	7.95765	9.98849e-06	1.17512e-07	5.9759e-06
GOTERM_BP_FAT	GO:0032268~regulation of cellular protein metabolic process	42	9.35412	3.69207e-09	CPEB2, PDGFB, PDGFA, SNCA, TGFB3, IGF2BP3, CPEB1, TGFB1, AKT1, MEN1, AGTR1, ATG5, ATG7, ITGAV, BCL2, RB1CC1, IFNG, RAB23, QKI, PDGFC, CD24, DNMT3B, EGFR, SMAD7, SMAD4, IGF1, RICTOR, IL6R, CDK4, HDAC4, CCND1, HDAC2, TSC1, HNF4A, CCND2, PLK1, HIPK3, BAX, MDM2, PDGFRB, DNMT1, BMP7	425	474	13528	2.82043	1.11167e-05	1.29265e-07	6.65091e-06
GOTERM_BP_FAT	GO:0043009~chordate embryonic development	34	7.57238	4.15959e-09	FUT8, TGFB3, TFEB, CDH1, KEAP1, BCL2L1, ZEB1, SRF, ITGB1, GLI3, MEN1, WNT1, HAND2, AXIN2, HCN4, TWIST1, AR, ADAM10, NASP, TP53, LEF1, DLL1, GAS1, BCL2L11, TJP1, SP1, TSC1, SFRP2, GRN, PDGFRA, PDGFRB, FOXC1, COL1A1, RBPJ	425	331	13528	3.26961	1.25245e-05	1.4396e-07	7.49312e-06
GOTERM_BP_FAT	GO:0009792~embryonic development ending in birth or egg hatching	34	7.57238	5.22759e-09	FUT8, TGFB3, TFEB, CDH1, KEAP1, BCL2L1, ZEB1, SRF, ITGB1, GLI3, MEN1, WNT1, HAND2, AXIN2, HCN4, TWIST1, AR, ADAM10, NASP, TP53, LEF1, DLL1, GAS1, BCL2L11, TJP1, SP1, TSC1, SFRP2, GRN, PDGFRA, PDGFRB, FOXC1, COL1A1, RBPJ	425	334	13528	3.24024	1.57401e-05	1.78867e-07	9.41702e-06
GOTERM_BP_FAT	GO:0030097~hemopoiesis	28	6.23608	6.01624e-09	CALCR, MMP9, SOX4, JAG1, KIT, ITGB1, TGFB1, TGFB2, MEN1, CDC42, BCL2, ZAP70, PATZ1, CD24, FAS, PIK3R1, IKZF1, CRIP2, TP53, CDK6, DLL1, FOXP1, HDAC4, NOTCH2, SP1, BAX, NOTCH4, VEGFA	425	236	13528	3.77651	1.81147e-05	2.03538e-07	1.08377e-05
GOTERM_BP_FAT	GO:0009968~negative regulation of signal transduction	27	6.01336	6.4473e-09	SOX2, EZH2, TGFB3, PRDM16, PTEN, MEN1, AKT1, WNT4, AXIN2, RUNX2, SMAD7, NLK, RGS17, SOCS5, GAS1, SIRT1, CTNNBIP1, DKK3, CCND1, DKK1, HNF4A, TSC1, RGS3, RGS5, LRP6, NGFR, TNFAIP3	425	221	13528	3.8888	1.94126e-05	2.15698e-07	1.16142e-05
GOTERM_BP_FAT	GO:0008361~regulation of cell size	26	5.79065	6.70252e-09	FGFR1, PDGFB, TGFB3, TP63, TGFB1, TGFB2, AKT1, CDKN2C, BCL2, RB1CC1, MAPT, AR, RARG, ADAM10, CREB1, SMAD4, TP53, SMAD3, SOCS5, ESR2, CDK4, NOTCH2, CDKN1A, HNF4A, TSC1, IGFBP1	425	206	13528	4.01745	2.01811e-05	2.21772e-07	1.2074e-05
GOTERM_BP_FAT	GO:0006915~apoptosis	48	10.6904	6.7505e-09	PHLPP1, E2F1, MCL1, TP63, BCL2L2, BCL2L1, RFFL, FOXO3, PTEN, AKT1, CASP3, RAD21, ATG5, CASP9, CXCR4, TIAM1, HAND2, BCL2, IFNG, FAIM, CD24, FAS, BMF, MYC, TRAF4, CCAR1, TRAF3, TWIST1, MUC2, FOXL2, SGK1, TP53, SMAD3, BIRC5, SIRT1, STK3, BCL2L11, AHR, VDAC1, TNFSF10, IFNB1, HIPK3, BAX, PPP1R13B, MAPK8, MDM4, NGFR, TNFAIP3	425	602	13528	2.53799	2.03255e-05	2.20932e-07	1.21604e-05
GOTERM_BP_FAT	GO:0000079~regulation of cyclin-dependent protein kinase activity	14	3.11804	8.07228e-09	EGFR, CCNT2, PTEN, LATS2, CDC25A, AKT1, MEN1, CDKN1C, CCNE2, CCND1, CDKN1A, CASP3, CCND2, CDKN2C	425	54	13528	8.25237	2.43053e-05	2.61351e-07	1.45415e-05
GOTERM_BP_FAT	GO:0042476~odontogenesis	14	3.11804	8.07228e-09	TGFB3, TP63, LEF1, GLI3, BCL2L11, TGFB1, TGFB2, ITGA6, BAX, COL1A2, PDGFRA, FOXC1, COL1A1, BMP7	425	54	13528	8.25237	2.43053e-05	2.61351e-07	1.45415e-05
GOTERM_BP_FAT	GO:0007169~transmembrane receptor protein tyrosine kinase signaling pathway	27	6.01336	8.57059e-09	FGFR1, PDGFB, PDGFA, ERBB2, KIT, PTEN, TGFB1, SRC, AKT1, IGF1R, CTGF, TIAM1, PDGFC, PIK3R1, CSF1R, AKT2, EGFR, MET, AXL, SOCS5, STAT3, EPHA5, VEGFA, PDGFRA, PDGFRB, FOXC1, IGFBP1	425	224	13528	3.83672	2.58057e-05	2.74532e-07	1.54391e-05
GOTERM_BP_FAT	GO:0007049~cell cycle	56	12.4722	9.86772e-09	E2F1, CCNT2, E2F3, AURKA, LATS2, TGFB1, TGFB2, AKT1, MEN1, CCNE2, RAD21, CDKN2C, IFNG, MYC, CCAR1, EGFR, CDC7, PDPN, TP53, CDK6, HMGA2, PPP1CC, CDK4, CDK2, AHR, RAD51, PPM1D, CCND1, RCC2, CCND2, MAPK3, MDM2, MDM4, STMN1, MAPRE1, ITGB1, BCL2, RB1CC1, BUB1, HBP1, KAT2B, MAP2K1, NASP, GMNN, SMAD3, BIRC5, GAS1, SIRT7, TET2, CDC25A, CDKN1C, NOTCH2, CDKN1A, PLK1, GSK3B, ABL1	425	776	13528	2.29705	2.97113e-05	3.12755e-07	1.77758e-05
GOTERM_BP_FAT	GO:0002520~immune system development	30	6.68151	1.15516e-08	CALCR, UNG, MMP9, SOX4, JAG1, KIT, ITGB1, TGFB1, TGFB2, MEN1, CDC42, BCL2, ZAP70, PATZ1, CD24, FAS, PIK3R1, IKZF1, CRIP2, TP53, CDK6, DLL1, BCL2L11, FOXP1, HDAC4, NOTCH2, SP1, BAX, NOTCH4, VEGFA	425	276	13528	3.45985	3.47812e-05	3.62311e-07	2.08091e-05
GOTERM_BP_FAT	GO:0048534~hemopoietic or lymphoid organ development	29	6.4588	1.21075e-08	CALCR, MMP9, SOX4, JAG1, KIT, ITGB1, TGFB1, TGFB2, MEN1, CDC42, BCL2, ZAP70, PATZ1, CD24, FAS, PIK3R1, IKZF1, CRIP2, TP53, CDK6, DLL1, BCL2L11, FOXP1, HDAC4, NOTCH2, SP1, BAX, NOTCH4, VEGFA	425	260	13528	3.55033	3.64549e-05	3.7583e-07	2.18105e-05
GOTERM_BP_FAT	GO:0045449~regulation of transcription	130	28.9532	1.31736e-08	TGFB3, FOXO3, CNOT6, TCEAL1, TGFB1, WNT1, S1PR1, GATA3, IFNG, PATZ1, PITX3, TWIST1, CCAR1, PTPRK, RARG, MTA2, YY1, MTA1, HNF4G, AHR, KDM2A, HNF4A, IFNB1, VEGFA, TGIF2, TFAP2C, HMGB1, CRTC1, SOX2, TFEB, SOX4, KEAP1, SRF, NR2C2, DNMT3B, RUNX2, NR1H4, SETDB1, DNMT3A, TCF7, KLF12, IKZF1, MAP2K1, SMAD7, RFX7, NR4A2, SMAD4, SMAD3, FOXP1, CDKN1C, NOTCH3, HDAC4, NOTCH2, NOTCH1, HDAC2, HDAC1, NOTCH4, DNMT…	425	2601	13528	1.59092	3.9665e-05	4.04752e-07	2.3731e-05
GOTERM_BP_FAT	GO:0031399~regulation of protein modification process	31	6.90423	1.36851e-08	PDGFB, PDGFA, SNCA, TGFB3, TGFB1, MEN1, ATG5, ATG7, BCL2, RB1CC1, IFNG, PDGFC, CD24, DNMT3B, EGFR, SMAD7, SMAD4, IGF1, RICTOR, IL6R, HDAC4, CCND1, TSC1, HNF4A, CCND2, PLK1, BAX, HIPK3, PDGFRB, DNMT1, BMP7	425	295	13528	3.34491	4.1205e-05	4.16221e-07	2.46525e-05
GOTERM_BP_FAT	GO:0040007~growth	24	5.34521	1.3948e-08	FGFR1, AR, PDGFB, GDF5, TGFB3, IGF1, BCL2L1, SOCS5, GAS1, FOXO3, GLI3, TGFB1, TGFB2, INHBB, NOTCH3, AKT1, NOTCH2, NOTCH1, FGA, BCL2, FOXC1, IGFBP1, BMP7, GAP43	425	183	13528	4.1745	4.19965e-05	4.19974e-07	2.5126e-05
GOTERM_BP_FAT	GO:0045137~development of primary sexual characteristics	20	4.45434	1.48445e-08	AR, FOXL2, HMGCR, SOX2, TP63, BCL2L2, BCL2L1, FOXO3, MMP14, SIRT1, BCL2L11, INHBB, CCND1, WNT4, CCND2, BAX, BCL2, VEGFA, PDGFRA, FOXC1	425	127	13528	5.01269	4.46957e-05	4.42542e-07	2.67409e-05
GOTERM_BP_FAT	GO:0042698~ovulation cycle	15	3.34076	1.53179e-08	EGFR, FOXL2, ERBB2, TGFB3, FOXO3, BCL2L1, MMP14, SIRT1, TGFB2, INHBB, CCND2, BAX, BCL2, VEGFA, FOXC1	425	67	13528	7.12625	4.61212e-05	4.52179e-07	2.75938e-05
GOTERM_BP_FAT	GO:0070482~response to oxygen levels	21	4.67706	1.5737e-08	PPARA, PDGFB, PDPN, PDGFA, NR4A2, TGFB3, SMAD4, SMAD3, BCL2L1, MMP14, MMP2, ITPR1, TGFB1, TGFB2, CDKN1A, CXCR4, BCL2, VEGFA, PDGFRA, CD24, ANGPTL4	425	141	13528	4.74073	4.7383e-05	4.6004e-07	2.83487e-05
GOTERM_BP_FAT	GO:0034330~cell junction organization	14	3.11804	1.63711e-08	PTPRK, SMAD7, TGFB3, SMAD3, TGFB1, TGFB2, CDC42, TJP1, HNF4A, ITGA6, ITGA5, BCL2, NUMB, LAMC1	425	57	13528	7.81804	4.92921e-05	4.73974e-07	2.94909e-05
GOTERM_BP_FAT	GO:0007178~transmembrane receptor protein serine/threonine kinase signaling pathway	18	4.00891	1.91081e-08	PTPRK, PDGFB, FUT8, SMAD7, PDGFA, NLK, CREB1, COL3A1, GDF5, TGFB3, SMAD4, SMAD3, FSTL1, TGFB1, TGFB2, FOS, COL1A2, BMP7	425	103	13528	5.56263	5.75328e-05	5.47947e-07	3.44214e-05
GOTERM_BP_FAT	GO:0010720~positive regulation of cell development	15	3.34076	2.28534e-08	SOX2, TGFB3, SMAD4, SMAD3, KIT, TGFB1, TGFB2, NOTCH1, TIAM1, ROBO1, MAPT, BCL2, NUMB, RHOA, NGFR	425	69	13528	6.91969	6.88093e-05	6.49167e-07	4.11683e-05
GOTERM_BP_FAT	GO:0001932~regulation of protein amino acid phosphorylation	23	5.12249	2.32865e-08	EGFR, PDGFB, SMAD7, PDGFA, TGFB3, SMAD4, IGF1, IL6R, RICTOR, TGFB1, MEN1, CCND1, HNF4A, CCND2, HIPK3, RB1CC1, BAX, BCL2, IFNG, PDGFRB, PDGFC, CD24, BMP7	425	173	13528	4.23181	7.01131e-05	6.55286e-07	4.19484e-05
GOTERM_BP_FAT	GO:0001654~eye development	20	4.45434	2.83193e-08	FOXL2, RAX, RARG, IKZF1, YY1, SOX2, ZEB1, GAS1, COL5A2, GLI3, STAT3, TGFB2, SP1, BAX, VEGFA, POU2F1, TGIF2, FOXC1, BMP7, KLF4	425	132	13528	4.82282	8.52659e-05	7.89532e-07	5.10146e-05
GOTERM_BP_FAT	GO:0009611~response to wounding	43	9.57684	2.94937e-08	PPARA, NMI, PDGFB, PDGFA, ERBB2, COL3A1, TGFB3, CCL8, SRF, TGFB1, TGFB2, CCL26, AKT1, FOS, CCL22, FGG, CASP3, CD44, FGA, CXCR4, CTGF, FGB, BCL2, CD24, LOX, MAP2K1, PDPN, SMAD3, IGF1, IL6R, STAT3, NOTCH3, HDAC4, NOTCH2, NOTCH1, CYBB, HNF4A, ITGA5, BAX, PDGFRA, IGFBP1, NGFR, GAP43	425	530	13528	2.58248	8.88015e-05	8.14728e-07	5.31301e-05
GOTERM_BP_FAT	GO:0032535~regulation of cellular component size	29	6.4588	2.99472e-08	FGFR1, PDGFB, ELN, TGFB3, TP63, ARPC5, TGFB1, TGFB2, AKT1, CDKN2C, BCL2, RB1CC1, MAPT, AR, RARG, ADAM10, CREB1, SMAD4, TP53, SMAD3, SOCS5, ESR2, RICTOR, CDK4, NOTCH2, CDKN1A, HNF4A, TSC1, IGFBP1	425	271	13528	3.40623	9.01671e-05	8.19737e-07	5.39471e-05
GOTERM_BP_FAT	GO:0042060~wound healing	24	5.34521	3.15384e-08	PPARA, PDGFB, PDGFA, ERBB2, COL3A1, TGFB3, SMAD3, IGF1, SRF, TGFB1, TGFB2, NOTCH3, NOTCH2, FGG, NOTCH1, CD44, FGA, HNF4A, ITGA5, FGB, PDGFRA, LOX, IGFBP1, GAP43	425	191	13528	3.99966	9.49575e-05	8.55514e-07	5.68134e-05
GOTERM_BP_FAT	GO:0048598~embryonic morphogenesis	31	6.90423	3.42113e-08	DICER1, SOX2, GDF5, TGFB3, TP63, ZEB1, GLI3, GLI1, MEN1, WNT1, WNT4, POU2F1, RAB23, MYC, TWIST1, FOXL2, RARG, SMAD4, TP53, SMAD3, LEF1, GAS1, NOTCH2, NOTCH1, DKK1, SP1, TSC1, LRP6, FOXC1, BMP7, KLF4	425	307	13528	3.21416	0.000103005	9.19733e-07	6.16284e-05
GOTERM_BP_FAT	GO:0010647~positive regulation of cell communication	32	7.12695	4.64843e-08	ERBB2, SOX2, SNCA, TGFB3, SOX4, TP63, L1CAM, JAG1, KIT, SRC, TGFB1, TGFB2, MEN1, IFNG, ZAP70, RHOA, CD24, EGFR, BECN1, ESR1, SMAD4, IGF1, IL6R, RICTOR, GAS1, CDKN1C, NOTCH2, TNFSF10, NCOA3, VEGFA, SEMA4C, BMP7	425	329	13528	3.09598	0.000139954	1.23862e-06	8.37371e-05
GOTERM_BP_FAT	GO:0022602~ovulation cycle process	14	3.11804	4.81719e-08	INHBB, FOXL2, CCND2, BCL2, ERBB2, BAX, VEGFA, TGFB3, FOXC1, BCL2L1, FOXO3, MMP14, SIRT1, TGFB2	425	62	13528	7.18755	0.000145035	1.27233e-06	8.67771e-05
GOTERM_BP_FAT	GO:0022402~cell cycle process	44	9.79955	6.54223e-08	E2F1, AURKA, ITGB1, LATS2, TGFB1, TGFB2, MEN1, AKT1, RAD21, CDKN2C, BCL2, IFNG, BUB1, HBP1, MYC, CDC7, EGFR, KAT2B, MAP2K1, TP53, SMAD3, CDK6, BIRC5, SIRT7, GAS1, HMGA2, CDK4, CDC25A, CDK2, RAD51, CDKN1C, NOTCH2, PPM1D, CDKN1A, CCND1, RCC2, CCND2, PLK1, GSK3B, MDM2, MDM4, MAPRE1, STMN1, ABL1	425	565	13528	2.47884	0.000196967	1.71293e-06	0.000117852
GOTERM_BP_FAT	GO:0010648~negative regulation of cell communication	27	6.01336	7.02417e-08	SOX2, EZH2, TGFB3, PRDM16, PTEN, MEN1, AKT1, WNT4, AXIN2, RUNX2, SMAD7, NLK, RGS17, SOCS5, GAS1, SIRT1, CTNNBIP1, DKK3, CCND1, DKK1, HNF4A, TSC1, RGS3, RGS5, LRP6, NGFR, TNFAIP3	425	248	13528	3.46543	0.000211475	1.82325e-06	0.000126534
GOTERM_BP_FAT	GO:0031668~cellular response to extracellular stimulus	14	3.11804	7.19468e-08	LDHA, ATG9A, BECN1, TP53, AXL, NR4A2, SIRT1, FOS, CDKN1A, ATG4C, ITGA6, ATG5, SFRP2, FOSL1	425	64	13528	6.96294	0.000216608	1.85155e-06	0.000129605
GOTERM_BP_FAT	GO:0048145~regulation of fibroblast proliferation	11	2.44989	7.4859e-08	CDKN1A, PDGFB, PDGFA, BAX, PDGFRA, TP53, IGF1, CDK6, PDGFC, NGFR, CDK4	425	35	13528	10.0039	0.000225375	1.91017e-06	0.000134852
GOTERM_BP_FAT	GO:0040008~regulation of growth	32	7.12695	1.0517e-07	GDF5, TP63, TGFB1, TGFB2, MEN1, AKT1, AGTR1, WISP2, CD44, CTGF, CDKN2C, BCL2, MAPT, IFNG, ADAM10, IKZF1, CREB1, SMAD4, TP53, SMAD3, IGF1, SOCS5, ESR2, HMGA2, BCL2L11, STAT3, CDKN1A, HNF4A, FOXC1, IGFBP1, CACNA1C, GAP43	425	341	13528	2.98703	0.000316617	2.66107e-06	0.000189454
GOTERM_BP_FAT	GO:0006793~phosphorus metabolic process	62	13.8085	1.31922e-07	RNASEL, IMPA1, SNCA, TGFB3, AURKA, PTEN, LATS2, TGFB1, TGFB2, AKT1, CXCR4, IFNG, AKT3, AKT2, CDK13, EGFR, CDC7, PIK3CG, PTPRK, SGK1, ADAM10, CDK6, DGUOK, CDK4, PPP1CC, STK3, CDK2, PRKD1, PPM1D, CCND1, HIPK1, HIPK3, MAPK3, PDGFRA, PDGFRB, MAPK8, FGFR1, ERBB2, DUSP10, KIT, SRC, IGF1R, BCL2, ZAP70, BUB1, PIK3R1, CSF1R, ERG, MAP2K1, SMAD7, CREB1, NLK, MET, MAP2K4, AXL, CDC25A, EPHA5, DUSP2, PLK1, GSK…	425	973	13528	2.02826	0.000397138	3.31013e-06	0.000237645
GOTERM_BP_FAT	GO:0006796~phosphate metabolic process	62	13.8085	1.31922e-07	RNASEL, IMPA1, SNCA, TGFB3, AURKA, PTEN, LATS2, TGFB1, TGFB2, AKT1, CXCR4, IFNG, AKT3, AKT2, CDK13, EGFR, CDC7, PIK3CG, PTPRK, SGK1, ADAM10, CDK6, DGUOK, CDK4, PPP1CC, STK3, CDK2, PRKD1, PPM1D, CCND1, HIPK1, HIPK3, MAPK3, PDGFRA, PDGFRB, MAPK8, FGFR1, ERBB2, DUSP10, KIT, SRC, IGF1R, BCL2, ZAP70, BUB1, PIK3R1, CSF1R, ERG, MAP2K1, SMAD7, CREB1, NLK, MET, MAP2K4, AXL, CDC25A, EPHA5, DUSP2, PLK1, GSK…	425	973	13528	2.02826	0.000397138	3.31013e-06	0.000237645
GOTERM_BP_FAT	GO:0034097~response to cytokine stimulus	15	3.34076	1.38182e-07	ADAM10, MCL1, COL3A1, SNCA, IL6R, BCL2L1, SRF, SRC, STAT3, HDAC4, FOS, CASP3, BCL2, PDGFRA, FOSL1	425	79	13528	6.04378	0.000415978	3.43854e-06	0.000248921
GOTERM_BP_FAT	GO:0030198~extracellular matrix organization	17	3.78619	1.38545e-07	RECK, COL4A2, MMP9, COL3A1, ELN, NID1, COL5A3, SERPINH1, COL5A2, ANXA2, TGFB2, COL1A2, PDGFRA, FOXC1, LAMC1, LOX, COL1A1	425	104	13528	5.20308	0.000417071	3.41933e-06	0.000249575
GOTERM_BP_FAT	GO:0001701~in utero embryonic development	22	4.89978	1.47777e-07	AR, ADAM10, FUT8, NASP, TFEB, TP53, TGFB3, CDH1, KEAP1, BCL2L1, SRF, ITGB1, GLI3, BCL2L11, TJP1, SP1, HAND2, GRN, PDGFRA, PDGFRB, FOXC1, HCN4	425	176	13528	3.97882	0.000444857	3.61752e-06	0.000266206
GOTERM_BP_FAT	GO:0030199~collagen fibril organization	10	2.22717	1.53837e-07	COL3A1, COL1A2, FOXC1, COL1A1, LOX, COL5A3, SERPINH1, COL5A2, TGFB2, ANXA2	425	29	13528	10.9761	0.000463095	3.73549e-06	0.000277122
GOTERM_BP_FAT	GO:0043627~response to estrogen stimulus	17	3.78619	1.58826e-07	PDGFB, PDGFA, TGFB3, ESR1, RCAN1, AURKA, MMP14, PTEN, TGFB1, STAT3, CCND1, CCND2, GATA3, BCL2, PDGFRA, CD24, BMP7	425	105	13528	5.15352	0.000478111	3.8258e-06	0.00028611
GOTERM_BP_FAT	GO:0016310~phosphorylation	54	12.0267	1.74744e-07	RNASEL, SNCA, TGFB3, AURKA, LATS2, TGFB1, TGFB2, AKT1, CXCR4, IFNG, AKT3, CDK13, AKT2, EGFR, CDC7, PIK3CG, SGK1, ADAM10, CDK6, DGUOK, CDK4, STK3, CDK2, PRKD1, CCND1, HIPK1, HIPK3, MAPK3, PDGFRA, PDGFRB, MAPK8, FGFR1, ERBB2, KIT, SRC, IGF1R, BCL2, ZAP70, BUB1, PIK3R1, CSF1R, ERG, MAP2K1, SMAD7, CREB1, NLK, MAP2K4, MET, AXL, EPHA5, PLK1, GSK3B, BMP7, ABL1	425	800	13528	2.14856	0.000526016	4.17582e-06	0.000314785
GOTERM_BP_FAT	GO:0009967~positive regulation of signal transduction	29	6.4588	1.81754e-07	ERBB2, SOX2, TGFB3, SOX4, TP63, L1CAM, JAG1, KIT, TGFB1, SRC, TGFB2, MEN1, IFNG, ZAP70, RHOA, CD24, SMAD4, ESR1, IGF1, IL6R, RICTOR, GAS1, CDKN1C, NOTCH2, TNFSF10, NCOA3, VEGFA, SEMA4C, BMP7	425	295	13528	3.12911	0.000547112	4.30914e-06	0.000327413
GOTERM_BP_FAT	GO:0048592~eye morphogenesis	14	3.11804	1.83567e-07	FOXL2, RARG, YY1, SOX2, GAS1, ZEB1, COL5A2, GLI3, STAT3, SP1, BAX, VEGFA, POU2F1, BMP7	425	69	13528	6.45838	0.000552569	4.31813e-06	0.000330679
GOTERM_BP_FAT	GO:0043062~extracellular structure organization	21	4.67706	1.84956e-07	RECK, COL4A2, MMP9, ERBB2, ELN, COL3A1, CDH1, NID1, COL5A3, SERPINH1, COL5A2, ANXA2, TGFB2, TSC1, ANK3, COL1A2, PDGFRA, FOXC1, COL1A1, LAMC1, LOX	425	163	13528	4.10087	0.000556747	4.31706e-06	0.00033318
GOTERM_BP_FAT	GO:0048514~blood vessel morphogenesis	24	5.34521	2.00201e-07	SMAD7, PDGFA, DICER1, COL15A1, JAG1, MMP14, SRF, PTEN, ANXA2, TGFB2, NOTCH1, S1PR1, ATG5, CXCR4, CTGF, ROBO1, HAND2, BAX, VEGFA, NOTCH4, QKI, FOXC1, RBPJ, ANGPTL4	425	211	13528	3.62054	0.000602623	4.63695e-06	0.000360643
GOTERM_BP_FAT	GO:0003006~reproductive developmental process	27	6.01336	2.08602e-07	HMGCR, SOX2, TGFB3, TP63, BCL2L2, FOXO3, KIT, BCL2L1, NR2C2, TGFB2, AKT1, IGF1R, WNT4, CXCR4, BCL2, AR, FOXL2, MMP14, SIRT1, BCL2L11, INHBB, CCND1, CCND2, BAX, VEGFA, PDGFRA, FOXC1	425	262	13528	3.28025	0.000627902	4.79464e-06	0.000375776
GOTERM_BP_FAT	GO:0048729~tissue morphogenesis	22	4.89978	2.17216e-07	SMAD7, SMAD4, SMAD3, LEF1, TP63, JAG1, SNAI1, GLI3, TGFB2, NOTCH2, NOTCH1, WNT4, CD44, TSC1, BCL2, COL1A2, FOXC1, COL1A1, NGFR, BMP7, KLF4, TWIST1	425	180	13528	3.89041	0.000653822	4.95481e-06	0.000391293
GOTERM_BP_FAT	GO:0060541~respiratory system development	17	3.78619	2.369e-07	PDPN, PDGFA, DICER1, SOX2, TGFB3, MMP14, GLI3, FOXP1, GLI1, MYCN, NOTCH1, SP1, CTGF, VEGFA, PDGFRA, POU2F1, LOX	425	108	13528	5.01037	0.000713052	5.36319e-06	0.000426753
GOTERM_BP_FAT	GO:0007548~sex differentiation	20	4.45434	2.52064e-07	AR, FOXL2, HMGCR, SOX2, TP63, BCL2L2, BCL2L1, FOXO3, MMP14, SIRT1, BCL2L11, INHBB, CCND1, WNT4, CCND2, BAX, BCL2, VEGFA, PDGFRA, FOXC1	425	151	13528	4.21597	0.000758677	5.6639e-06	0.000454069
GOTERM_BP_FAT	GO:0007166~cell surface receptor linked signal transduction	97	21.6036	2.85694e-07	PDGFB, PDGFA, GDF5, TGFB3, FSTL1, L1CAM, JAG1, TGFB1, TGFB2, WNT1, AGTR1, WNT4, S1PR1, TIAM1, CTGF, IFNG, PDGFC, EGFR, PIK3CG, PTPRK, RARG, DLL1, SOCS5, IFNB1, VEGFA, COL1A2, PDGFRA, PDGFRB, FGFR1, ERBB2, ITGA11, SOX4, CACNB3, ITGB1, SRC, ITGAV, ZAP70, AXIN2, CSF1R, TCF7, GABRA3, SMAD7, MET, SMAD4, SMAD3, NOTCH3, EPHA5, NOTCH2, NOTCH1, ITGA6, ITGA5, SFRP2, CD274, NOTCH4, BMP7, RBPJ, GPR85, TP63, …	425	1856	13528	1.66356	0.000859856	6.37202e-06	0.000514651
GOTERM_BP_FAT	GO:0043549~regulation of kinase activity	32	7.12695	2.93035e-07	CCNT2, PDGFB, HMGCR, ERBB2, TGFB3, KIT, PTEN, TGFB1, LATS2, TGFB2, MEN1, CCNE2, AKT1, CDC42, CASP3, CXCR4, CDKN2C, PDGFC, CD24, EGFR, MAP2K1, MET, CDC25A, CDKN1C, CDKN1A, CCND1, DUSP2, TSC1, CCND2, RGS3, HIPK3, GAP43	425	357	13528	2.85316	0.00088194	6.48769e-06	0.000527874
GOTERM_BP_FAT	GO:0048666~neuron development	31	6.90423	3.04038e-07	FGFR1, ERBB2, CDH1, L1CAM, SRF, PTEN, TGFB2, MYCBP2, ALCAM, IGF1R, CD44, CXCR4, ROBO1, ANK3, BCL2, NUMB, CD24, PITX3, EGFR, MAP2K1, CREB1, NR4A2, GAS1, CDKN1C, NOTCH1, S100B, VEGFA, NGFR, BMP7, GAP43, GFRA3	425	339	13528	2.91076	0.00091504	6.68216e-06	0.000547695
GOTERM_BP_FAT	GO:0032270~positive regulation of cellular protein metabolic process	25	5.56793	3.13619e-07	TGFB3, TGFB1, MEN1, AKT1, AGTR1, BCL2, ATG7, RB1CC1, IFNG, CD24, DNMT3B, SMAD7, SMAD4, IGF1, RICTOR, IL6R, CDK4, HDAC4, CCND1, HDAC2, PLK1, CCND2, MDM2, DNMT1, BMP7	425	233	13528	3.4153	0.000943862	6.84278e-06	0.000564954
GOTERM_BP_FAT	GO:0009314~response to radiation	23	5.12249	3.15326e-07	EGFR, PTPRK, HMGCR, COL3A1, TP53, IL6R, BCL2L1, KIT, TGFB1, AKT1, MEN1, FOS, CASP3, CCND1, PPM1D, CDKN1A, CASP9, BAX, BCL2, MAPK8, CACNA1C, MYC, DNMT3B	425	200	13528	3.66052	0.000948997	6.83054e-06	0.00056803
GOTERM_BP_FAT	GO:0008406~gonad development	17	3.78619	3.94883e-07	AR, FOXL2, HMGCR, BCL2L2, BCL2L1, FOXO3, MMP14, SIRT1, BCL2L11, INHBB, CCND1, WNT4, CCND2, BAX, BCL2, VEGFA, FOXC1	425	112	13528	4.83143	0.00118829	8.49276e-06	0.000711342
GOTERM_BP_FAT	GO:0048608~reproductive structure development	18	4.00891	3.96364e-07	AR, FOXL2, HMGCR, TP63, BCL2L2, BCL2L1, FOXO3, MMP14, SIRT1, BCL2L11, INHBB, CCND1, WNT4, CCND2, BAX, BCL2, VEGFA, FOXC1	425	126	13528	4.54723	0.00119274	8.46417e-06	0.000714011
GOTERM_BP_FAT	GO:0001763~morphogenesis of a branching structure	14	3.11804	4.31079e-07	DICER1, SMAD4, IGF1, MMP14, GLI3, TGFB1, MYCN, NOTCH1, CD44, CXCR4, BCL2, NOTCH4, VEGFA, BMP7	425	74	13528	6.022	0.00129714	9.14067e-06	0.000776547
GOTERM_BP_FAT	GO:0045859~regulation of protein kinase activity	31	6.90423	4.43867e-07	CCNT2, PDGFB, HMGCR, ERBB2, TGFB3, KIT, PTEN, TGFB1, LATS2, TGFB2, MEN1, CCNE2, AKT1, CASP3, CXCR4, CDKN2C, PDGFC, CD24, EGFR, MAP2K1, MET, CDC25A, CDKN1C, CDKN1A, CCND1, DUSP2, TSC1, CCND2, RGS3, HIPK3, GAP43	425	345	13528	2.86014	0.00133559	9.34599e-06	0.000799582
GOTERM_BP_FAT	GO:0044087~regulation of cellular component biogenesis	19	4.23163	4.67197e-07	HMGB1, ELN, TGFB3, SMAD3, KIT, RICTOR, ARPC5, MMP14, SRF, PTEN, AHR, CDC42, S1PR1, TSC1, GSK3B, MAPT, RHOA, CD24, MAPRE1	425	142	13528	4.25902	0.00140574	9.76891e-06	0.000841609
GOTERM_BP_FAT	GO:0010035~response to inorganic substance	23	5.12249	4.86495e-07	EGFR, SYT1, PTPRK, PXDN, IMPA1, PDGFA, SNCA, NR4A2, LEF1, BCL2L1, PTEN, FOS, FGG, CCND1, CDKN1A, FGA, FGB, UCP2, BCL2, PDGFRA, MAPK8, COL1A1, FOSL1	425	205	13528	3.57124	0.00146376	1.01023e-05	0.000876371
GOTERM_BP_FAT	GO:0031175~neuron projection development	26	5.79065	4.93452e-07	FGFR1, ERBB2, CDH1, L1CAM, PTEN, MYCBP2, ALCAM, IGF1R, CD44, CXCR4, ANK3, ROBO1, BCL2, NUMB, CD24, EGFR, MAP2K1, CREB1, NR4A2, GAS1, NOTCH1, S100B, NGFR, BMP7, GAP43, GFRA3	425	256	13528	3.23279	0.00148468	1.01766e-05	0.000888904
GOTERM_BP_FAT	GO:0048511~rhythmic process	18	4.00891	4.98229e-07	EGFR, PHLPP1, FOXL2, ERBB2, TGFB3, BCL2L1, FOXO3, CDK4, MMP14, SIRT1, TGFB2, INHBB, CCND2, BAX, BCL2, VEGFA, PER1, FOXC1	425	128	13528	4.47618	0.00149904	1.02052e-05	0.000897509
GOTERM_BP_FAT	GO:0009628~response to abiotic stimulus	32	7.12695	5.62127e-07	HMGCR, SOX2, COL3A1, BCL2L1, KIT, TGFB1, MEN1, AKT1, FOS, CASP3, CASP9, BCL2, MYC, DNMT3B, FOSL1, EGFR, PTPRK, STX1A, TP53, RCAN1, IL6R, MMP14, PPM1D, CDKN1A, CCND1, HDAC2, BTG2, BAX, MAPK8, NGFR, COL1A1, CACNA1C	425	368	13528	2.76788	0.00169113	1.14362e-05	0.00101261
GOTERM_BP_FAT	GO:0030030~cell projection organization	32	7.12695	5.62127e-07	FGFR1, PDGFB, PDGFA, ERBB2, CDH1, L1CAM, PTEN, MYCBP2, ALCAM, AKT1, CDC42, IGF1R, CD44, CXCR4, ROBO1, ANK3, BCL2, NUMB, CD24, EGFR, MAP2K1, CREB1, NR4A2, GAS1, NOTCH1, TSC1, ITGA6, S100B, NGFR, BMP7, GAP43, GFRA3	425	368	13528	2.76788	0.00169113	1.14362e-05	0.00101261
GOTERM_BP_FAT	GO:0048730~epidermis morphogenesis	9	2.00445	5.90079e-07	NOTCH1, BCL2, COL1A2, TP63, NGFR, COL1A1, SNAI1, KLF4, TGFB2	425	25	13528	11.459	0.00177515	1.19243e-05	0.00106297
GOTERM_BP_FAT	GO:0030323~respiratory tube development	16	3.56347	6.22632e-07	PDPN, PDGFA, DICER1, TGFB3, MMP14, GLI3, FOXP1, GLI1, MYCN, NOTCH1, SP1, CTGF, VEGFA, PDGFRA, LOX, TRAF4	425	102	13528	4.99303	0.00187299	1.24982e-05	0.00112161
GOTERM_BP_FAT	GO:0045321~leukocyte activation	25	5.56793	6.28696e-07	ADAM10, IKZF1, SNCA, TP53, CD276, SMAD3, SOX4, ITGB1, FKBP1B, FOXP1, TGFB1, IFNAR1, HDAC4, CD93, CXCR4, IFNB1, BAX, BCL2, ULBP2, ZAP70, PATZ1, CD24, FAS, IMPDH2, PIK3R1	425	242	13528	3.28828	0.00189121	1.25364e-05	0.00113253
GOTERM_BP_FAT	GO:0051960~regulation of nervous system development	22	4.89978	6.44564e-07	SOX2, TP53, IGF1, DLL1, KIT, TGFB1, GLI1, NOTCH3, NOTCH1, CCND2, ROBO1, TIAM1, MAPT, BCL2, NUMB, IFNG, RHOA, TGIF2, CD24, NGFR, BMP7, DNMT3B	425	192	13528	3.64725	0.0019389	1.27682e-05	0.00116112
GOTERM_BP_FAT	GO:0051247~positive regulation of protein metabolic process	25	5.56793	6.78439e-07	TGFB3, TGFB1, MEN1, AKT1, AGTR1, BCL2, ATG7, RB1CC1, IFNG, CD24, DNMT3B, SMAD7, SMAD4, IGF1, RICTOR, IL6R, CDK4, HDAC4, CCND1, HDAC2, PLK1, CCND2, MDM2, DNMT1, BMP7	425	243	13528	3.27475	0.00204069	1.33514e-05	0.00122214
GOTERM_BP_FAT	GO:0048754~branching morphogenesis of a tube	13	2.89532	6.8804e-07	DICER1, SMAD4, IGF1, MMP14, GLI3, MYCN, NOTCH1, CD44, CXCR4, BCL2, NOTCH4, VEGFA, BMP7	425	65	13528	6.36612	0.00206955	1.34524e-05	0.00123943
GOTERM_BP_FAT	GO:0002521~leukocyte differentiation	18	4.00891	6.95972e-07	CALCR, IKZF1, MMP9, TP53, SOX4, KIT, ITGB1, TGFB1, FOXP1, HDAC4, CDC42, BAX, BCL2, ZAP70, PATZ1, FAS, CD24, PIK3R1	425	131	13528	4.37367	0.00209338	1.35197e-05	0.00125372
GOTERM_BP_FAT	GO:0008354~germ cell migration	7	1.55902	7.20495e-07	HMGCR, CXCR4, BAX, FOXC1, KIT, ITGB1, TGFB1	425	12	13528	18.5678	0.00216706	1.39064e-05	0.0012979
GOTERM_BP_FAT	GO:0051338~regulation of transferase activity	32	7.12695	7.2184e-07	CCNT2, PDGFB, HMGCR, ERBB2, TGFB3, KIT, PTEN, TGFB1, LATS2, TGFB2, MEN1, CCNE2, AKT1, CDC42, CASP3, CXCR4, CDKN2C, PDGFC, CD24, EGFR, MAP2K1, MET, CDC25A, CDKN1C, CDKN1A, CCND1, DUSP2, TSC1, CCND2, RGS3, HIPK3, GAP43	425	372	13528	2.73812	0.0021711	1.38436e-05	0.00130032
GOTERM_BP_FAT	GO:0030278~regulation of ossification	14	3.11804	8.10479e-07	CALCR, SOX2, TGFB3, CD276, SMAD3, CDK6, IL6R, TGFB1, TGFB2, MEN1, BCL2, AXIN2, BMP7, RUNX2	425	78	13528	5.71318	0.00243738	1.54452e-05	0.00145999
GOTERM_BP_FAT	GO:0048146~positive regulation of fibroblast proliferation	9	2.00445	8.29143e-07	CDKN1A, PDGFB, PDGFA, PDGFRA, IGF1, CDK6, PDGFC, NGFR, CDK4	425	26	13528	11.0183	0.00249344	1.57014e-05	0.00149361
GOTERM_BP_FAT	GO:0001525~angiogenesis	19	4.23163	8.68335e-07	PDGFA, DICER1, COL15A1, JAG1, MMP14, SRF, PTEN, ANXA2, TGFB2, NOTCH1, S1PR1, CXCR4, CTGF, ROBO1, HAND2, VEGFA, NOTCH4, RBPJ, ANGPTL4	425	148	13528	4.08636	0.00261114	1.63409e-05	0.00156421
GOTERM_BP_FAT	GO:0001666~response to hypoxia	18	4.00891	9.62383e-07	PPARA, PDGFB, PDGFA, NR4A2, TGFB3, SMAD4, SMAD3, BCL2L1, MMP14, MMP2, ITPR1, TGFB1, TGFB2, CXCR4, BCL2, VEGFA, CD24, ANGPTL4	425	134	13528	4.27575	0.00289354	1.79982e-05	0.00173363
GOTERM_BP_FAT	GO:0032583~regulation of gene-specific transcription	18	4.00891	9.62383e-07	PPARA, IKZF1, SMAD7, CREB1, TFEB, TP53, TGFB3, SMAD3, IGF1, ESR2, SRF, SIRT1, CDKN1C, HDAC4, NOTCH1, HDAC2, HDAC1, HNF4A	425	134	13528	4.27575	0.00289354	1.79982e-05	0.00173363
GOTERM_BP_FAT	GO:0048008~platelet-derived growth factor receptor signaling pathway	8	1.78174	1.02811e-06	PDGFB, PDGFA, VEGFA, PDGFRA, PDGFRB, PDGFC, PTEN, SRC	425	19	13528	13.4024	0.00309086	1.91088e-05	0.00185203
GOTERM_BP_FAT	GO:0051054~positive regulation of DNA metabolic process	12	2.67261	1.05183e-06	IGF1R, PDGFB, PDGFA, TBX21, IFNG, PDGFRA, TGFB3, IGF1, PDGFC, TGFB1, GLI1, RAD51	425	56	13528	6.82084	0.00316204	1.94296e-05	0.00189475
GOTERM_BP_FAT	GO:0000082~G1/S transition of mitotic cell cycle	12	2.67261	1.05183e-06	EGFR, CDC7, AKT1, CDKN1A, CCND1, CCND2, CDKN2C, BCL2, CDK4, ITGB1, LATS2, CDC25A	425	56	13528	6.82084	0.00316204	1.94296e-05	0.00189475
GOTERM_BP_FAT	GO:0046649~lymphocyte activation	22	4.89978	1.16431e-06	IKZF1, TP53, CD276, SMAD3, SOX4, ITGB1, FKBP1B, FOXP1, TGFB1, IFNAR1, HDAC4, CXCR4, IFNB1, BAX, BCL2, ULBP2, ZAP70, PATZ1, FAS, CD24, IMPDH2, PIK3R1	425	199	13528	3.51896	0.00349961	2.13763e-05	0.00209738
GOTERM_BP_FAT	GO:0043010~camera-type eye development	16	3.56347	1.16652e-06	FOXL2, RAX, IKZF1, YY1, SOX2, GAS1, ZEB1, GLI3, SP1, BAX, VEGFA, POU2F1, TGIF2, FOXC1, BMP7, KLF4	425	107	13528	4.75971	0.00350622	2.1287e-05	0.00210135
GOTERM_BP_FAT	GO:0007346~regulation of mitotic cell cycle	19	4.23163	1.28827e-06	EGFR, TP53, SMAD3, IGF1, BIRC5, GAS1, CDK2, TGFB1, MYCBP2, CDC42, CCND1, HNF4A, BCL2, PRMT5, BUB1, MDM2, FOXC1, MYC, CDK13	425	152	13528	3.97882	0.00387147	2.33671e-05	0.00232068
GOTERM_BP_FAT	GO:0046545~development of primary female sexual characteristics	13	2.89532	1.3444e-06	INHBB, WNT4, FOXL2, CCND2, BCL2, BAX, VEGFA, TP63, FOXC1, BCL2L1, FOXO3, MMP14, SIRT1	425	69	13528	5.99707	0.0040398	2.42391e-05	0.00242178
GOTERM_BP_FAT	GO:0046660~female sex differentiation	13	2.89532	1.3444e-06	INHBB, WNT4, FOXL2, CCND2, BCL2, BAX, VEGFA, TP63, FOXC1, BCL2L1, FOXO3, MMP14, SIRT1	425	69	13528	5.99707	0.0040398	2.42391e-05	0.00242178
GOTERM_BP_FAT	GO:0001655~urogenital system development	16	3.56347	1.66927e-06	AR, FBN1, SMAD4, LEF1, TP63, NID1, GLI3, BCL2L11, AGTR1, TSC1, CD44, BAX, BCL2, PDGFRB, FOXC1, BMP7	425	110	13528	4.6299	0.00501356	2.99172e-05	0.00300699
GOTERM_BP_FAT	GO:0009411~response to UV	12	2.67261	1.81658e-06	EGFR, MEN1, AKT1, PTPRK, CDKN1A, CCND1, CASP3, CASP9, BCL2, BAX, TP53, MAPK8	425	59	13528	6.47402	0.0054548	3.23648e-05	0.00327235
GOTERM_BP_FAT	GO:0043588~skin development	9	2.00445	2.09713e-06	PDGFA, COL3A1, COL1A2, LEF1, TP63, NGFR, COL1A1, COL5A3, COL5A2	425	29	13528	9.87846	0.00629456	3.71432e-05	0.00377771
GOTERM_BP_FAT	GO:0031589~cell-substrate adhesion	15	3.34076	2.10628e-06	PTPRK, COL3A1, ITGA11, NID1, COL5A3, ITGB1, BCL2L11, TSC1, CD44, ITGA6, CTGF, ITGAV, BCL2, RHOA, LAMC1	425	98	13528	4.87203	0.00632194	3.70871e-05	0.0037942
GOTERM_BP_FAT	GO:0030324~lung development	15	3.34076	2.38421e-06	PDPN, PDGFA, DICER1, TGFB3, MMP14, GLI3, FOXP1, GLI1, MYCN, NOTCH1, SP1, CTGF, VEGFA, PDGFRA, LOX	425	99	13528	4.82282	0.00715315	4.17367e-05	0.00429484
GOTERM_BP_FAT	GO:0000904~cell morphogenesis involved in differentiation	24	5.34521	2.59601e-06	CREB1, ERBB2, NR4A2, LEF1, L1CAM, GAS1, TGFB1, MYCBP2, TGFB2, ALCAM, IGF1R, NOTCH1, S100B, CXCR4, ROBO1, ANK3, BCL2, NOTCH4, NUMB, NGFR, LAMC1, BMP7, GAP43, GFRA3	425	244	13528	3.13088	0.00778613	4.51817e-05	0.00467637
GOTERM_BP_FAT	GO:0000902~cell morphogenesis	30	6.68151	2.61265e-06	ERBB2, L1CAM, TGFB1, TGFB2, MYCBP2, ALCAM, CDC42, WNT1, IGF1R, CXCR4, ANK3, ROBO1, BCL2, NUMB, RHOA, EGFR, MAP2K1, PDPN, CREB1, NR4A2, LEF1, GAS1, NOTCH1, S100B, NOTCH4, NGFR, LAMC1, BMP7, GAP43, GFRA3	425	356	13528	2.68235	0.00783583	4.52098e-05	0.00470634
GOTERM_BP_FAT	GO:0051052~regulation of DNA metabolic process	16	3.56347	2.63914e-06	PDGFB, PDGFA, TBX21, GMNN, TP53, TGFB3, IGF1, CDK2, TGFB1, GLI1, RAD51, IGF1R, IFNG, PDGFRA, PDGFC, MYC	425	114	13528	4.46745	0.00791498	4.54074e-05	0.00475406
GOTERM_BP_FAT	GO:0032989~cellular component morphogenesis	32	7.12695	2.85078e-06	ERBB2, L1CAM, ITGB1, TGFB1, MYCBP2, TGFB2, ALCAM, CDC42, WNT1, IGF1R, CXCR4, ROBO1, ANK3, BCL2, NUMB, RHOA, EGFR, MAP2K1, PDPN, CREB1, NR4A2, LEF1, GAS1, NOTCH1, S100B, BAX, NOTCH4, NGFR, LAMC1, BMP7, GAP43, GFRA3	425	397	13528	2.56569	0.00854697	4.87699e-05	0.00513529
GOTERM_BP_FAT	GO:0006275~regulation of DNA replication	12	2.67261	3.03155e-06	IGF1R, PDGFB, PDGFA, GMNN, PDGFRA, TGFB3, TP53, IGF1, PDGFC, CDK2, TGFB1, GLI1	425	62	13528	6.16076	0.00908646	5.15693e-05	0.00546091
GOTERM_BP_FAT	GO:0008633~activation of pro-apoptotic gene products	8	1.78174	3.20693e-06	AKT1, TNFSF10, BCL2, SMAD3, MAPK8, FAS, MYC, BCL2L11	425	22	13528	11.5748	0.00960962	5.42462e-05	0.00577684
GOTERM_BP_FAT	GO:0010717~regulation of epithelial to mesenchymal transition	6	1.3363	3.35489e-06	SMAD7, SMAD4, TGFB3, SMAD3, TGFB1, TGFB2	425	9	13528	21.2204	0.0100507	5.64319e-05	0.00604335
GOTERM_BP_FAT	GO:0007389~pattern specification process	25	5.56793	3.6237e-06	RAX, YY1, SMAD4, LEF1, TP63, DLL1, GAS1, ZEB1, GLI3, GLI1, CTNNBIP1, NOTCH2, WNT1, NOTCH1, BTG2, HIPK1, CXCR4, SFRP2, VEGFA, NOTCH4, LRP6, RAB23, AXIN2, RBPJ, BMP7	425	267	13528	2.98039	0.0108517	6.06147e-05	0.00652756
GOTERM_BP_FAT	GO:0008637~apoptotic mitochondrial changes	9	2.00445	3.64778e-06	AKT1, CASP3, BCL2, BAX, TP53, SMAD3, BCL2L1, CD24, MYC	425	31	13528	9.24114	0.0109234	6.06805e-05	0.00657094
GOTERM_BP_FAT	GO:0007160~cell-matrix adhesion	14	3.11804	3.77981e-06	PTPRK, TSC1, CD44, ITGA6, CTGF, BCL2, ITGAV, COL3A1, RHOA, ITGA11, NID1, COL5A3, ITGB1, BCL2L11	425	89	13528	5.00706	0.0113165	6.25311e-05	0.00680875
GOTERM_BP_FAT	GO:0031667~response to nutrient levels	21	4.67706	3.81235e-06	MUC1, PPARA, RARG, ATG9A, BECN1, PDGFA, SOX2, TP53, SIRT1, PTEN, TGFB1, AKT1, CCND1, ACSL1, ATG5, ATG4C, CD44, BCL2, COL1A1, BMP7, KLF4	425	197	13528	3.39311	0.0114134	6.27249e-05	0.00686738
GOTERM_BP_FAT	GO:0048736~appendage development	15	3.34076	3.85191e-06	RAX, RARG, DICER1, GDF5, TP63, LEF1, GAS1, GLI3, NOTCH2, NOTCH1, DKK1, BAX, LRP6, RAB23, TWIST1	425	103	13528	4.63552	0.0115311	6.30313e-05	0.00693863
GOTERM_BP_FAT	GO:0060173~limb development	15	3.34076	3.85191e-06	RAX, RARG, DICER1, GDF5, TP63, LEF1, GAS1, GLI3, NOTCH2, NOTCH1, DKK1, BAX, LRP6, RAB23, TWIST1	425	103	13528	4.63552	0.0115311	6.30313e-05	0.00693863
GOTERM_BP_FAT	GO:0050679~positive regulation of epithelial cell proliferation	10	2.22717	3.8529e-06	EGFR, CCND2, ERBB2, GRN, VEGFA, IGF1, LAMC1, GAS1, FOXP1, TGFB1	425	41	13528	7.76356	0.0115341	6.27067e-05	0.00694041
GOTERM_BP_FAT	GO:0001541~ovarian follicle development	10	2.22717	3.8529e-06	INHBB, FOXL2, CCND2, BCL2, BAX, VEGFA, FOXC1, BCL2L1, FOXO3, MMP14	425	41	13528	7.76356	0.0115341	6.27067e-05	0.00694041
GOTERM_BP_FAT	GO:0008585~female gonad development	12	2.67261	4.1921e-06	INHBB, WNT4, FOXL2, CCND2, BCL2, BAX, VEGFA, FOXC1, BCL2L1, FOXO3, MMP14, SIRT1	425	64	13528	5.96824	0.0125431	6.78603e-05	0.00755141
GOTERM_BP_FAT	GO:0050767~regulation of neurogenesis	19	4.23163	4.61066e-06	SOX2, TP53, DLL1, KIT, TGFB1, NOTCH3, NOTCH1, CCND2, ROBO1, TIAM1, MAPT, BCL2, NUMB, RHOA, TGIF2, CD24, NGFR, BMP7, DNMT3B	425	166	13528	3.64326	0.0137868	7.42364e-05	0.00830534
GOTERM_BP_FAT	GO:0007243~protein kinase cascade	30	6.68151	5.57126e-06	FGFR1, NMI, ERBB2, DUSP10, TGFB3, KIT, SRC, LATS2, MEN1, AKT1, IGF1R, CXCR4, RB1CC1, IFNG, ZAP70, PIK3R1, EGFR, ZFP36, MAP2K1, NLK, MET, MAP2K4, STK3, STAT3, IFNAR1, DUSP2, RGS3, NOTCH4, MAPK8, NKIRAS2	425	370	13528	2.58086	0.0166352	8.92253e-05	0.0100356
GOTERM_BP_FAT	GO:0000278~mitotic cell cycle	30	6.68151	5.57126e-06	E2F1, AURKA, ITGB1, LATS2, AKT1, RAD21, CDKN2C, BCL2, BUB1, CDC7, EGFR, MAP2K1, CDK6, BIRC5, SIRT7, CDK4, HMGA2, CDK2, CDC25A, CDKN1C, CDKN1A, CCND1, PPM1D, RCC2, CCND2, PLK1, MDM2, STMN1, MAPRE1, ABL1	425	370	13528	2.58086	0.0166352	8.92253e-05	0.0100356
GOTERM_BP_FAT	GO:0014070~response to organic cyclic substance	16	3.56347	5.59774e-06	LEF1, BCL2L1, PTEN, STAT3, TGFB1, FOS, CCND1, CDKN1A, HDAC2, ACSL1, BTG2, CD44, CCND2, BCL2, VKORC1, FOSL1	425	121	13528	4.209	0.0167136	8.91751e-05	0.0100833
GOTERM_BP_FAT	GO:0022612~gland morphogenesis	7	1.55902	5.61067e-06	EGFR, ERBB2, BCL2, TGFB3, BMP7, TGFB1, TGFB2	425	16	13528	13.9259	0.0167519	8.89107e-05	0.0101066
GOTERM_BP_FAT	GO:0031401~positive regulation of protein modification process	20	4.45434	6.57647e-06	SMAD7, TGFB3, SMAD4, IGF1, IL6R, RICTOR, TGFB1, MEN1, HDAC4, CCND1, CCND2, PLK1, RB1CC1, ATG7, BCL2, IFNG, DNMT1, CD24, BMP7, DNMT3B	425	187	13528	3.40434	0.019607	0.000103669	0.0118462
GOTERM_BP_FAT	GO:0010551~regulation of specific transcription from RNA polymerase II promoter	14	3.11804	7.02546e-06	PPARA, IKZF1, SMAD7, CREB1, TP53, TFEB, SMAD3, SRF, SIRT1, HDAC4, NOTCH1, HDAC2, HDAC1, HNF4A	425	94	13528	4.74073	0.0209315	0.00011017	0.0126549
GOTERM_BP_FAT	GO:0007155~cell adhesion	45	10.0223	8.33744e-06	COL21A1, COL3A1, ITGA11, CTNND1, CDH1, IL32, L1CAM, ITGB1, SRC, ALCAM, WISP2, S1PR1, CD44, COL7A1, CD93, ROBO1, CTGF, ITGAV, BCL2, RHOA, MSN, CD24, LOXL2, EGFR, PTPRK, BMP1, PDPN, FLOT2, COL15A1, LEF1, NID1, COL5A3, BCL2L11, TSC1, ATP2A2, ITGA6, ITGA5, PKP4, CLDN1, DSC2, LAMC2, LAMC1, ABL1, MFAP4, ADAM12	425	700	13528	2.04625	0.0247916	0.000130065	0.0150181
GOTERM_BP_FAT	GO:0022610~biological adhesion	45	10.0223	8.42949e-06	COL21A1, COL3A1, ITGA11, CTNND1, CDH1, IL32, L1CAM, ITGB1, SRC, ALCAM, WISP2, S1PR1, CD44, COL7A1, CD93, ROBO1, CTGF, ITGAV, BCL2, RHOA, MSN, CD24, LOXL2, EGFR, PTPRK, BMP1, PDPN, FLOT2, COL15A1, LEF1, NID1, COL5A3, BCL2L11, TSC1, ATP2A2, ITGA6, ITGA5, PKP4, CLDN1, DSC2, LAMC2, LAMC1, ABL1, MFAP4, ADAM12	425	701	13528	2.04333	0.0250619	0.000130823	0.0151839
GOTERM_BP_FAT	GO:0001822~kidney development	14	3.11804	8.89432e-06	AGTR1, CD44, TSC1, BCL2, BAX, FBN1, SMAD4, LEF1, PDGFRB, FOXC1, NID1, BMP7, GLI3, BCL2L11	425	96	13528	4.64196	0.0264255	0.000137329	0.0160211
GOTERM_BP_FAT	GO:0031099~regeneration	12	2.67261	8.93162e-06	NOTCH3, NOTCH2, CDKN1A, CCND1, NOTCH1, FGA, BCL2, AXL, IGF1, IGFBP1, GAP43, TGFB1	425	69	13528	5.53575	0.0265348	0.000137201	0.0160883
GOTERM_BP_FAT	GO:0006917~induction of apoptosis	27	6.01336	9.05611e-06	TGFB3, TP63, FOXO3, PTEN, TGFB1, CASP3, TIAM1, CDKN2C, CD24, FAS, MYC, TRAF3, MUC2, FOXL2, TP53, SMAD3, BCL2L11, NOTCH2, CDKN1A, TNFSF10, HIPK1, IFNB1, BAX, PPP1R13B, MAPK8, NGFR, ABL1	425	320	13528	2.68571	0.0268997	0.000138407	0.0163125
GOTERM_BP_FAT	GO:0012502~induction of programmed cell death	27	6.01336	9.57759e-06	TGFB3, TP63, FOXO3, PTEN, TGFB1, CASP3, TIAM1, CDKN2C, CD24, FAS, MYC, TRAF3, MUC2, FOXL2, TP53, SMAD3, BCL2L11, NOTCH2, CDKN1A, TNFSF10, HIPK1, IFNB1, BAX, PPP1R13B, MAPK8, NGFR, ABL1	425	321	13528	2.67734	0.0284264	0.000145637	0.0172517
GOTERM_BP_FAT	GO:0050865~regulation of cell activation	19	4.23163	9.6895e-06	IKZF1, PDGFB, PDPN, PDGFA, TBX21, ERBB2, SNCA, CD276, SOCS5, ZEB1, PNP, TGFB1, CASP3, CDKN1A, CD274, IFNG, ZAP70, FAS, CD24	425	175	13528	3.45589	0.0287537	0.000146598	0.0174533
GOTERM_BP_FAT	GO:0045216~cell-cell junction organization	9	2.00445	9.74862e-06	CDC42, TJP1, HNF4A, SMAD7, NUMB, TGFB3, SMAD3, TGFB1, TGFB2	425	35	13528	8.18501	0.0289266	0.000146755	0.0175598
GOTERM_BP_FAT	GO:0042327~positive regulation of phosphorylation	14	3.11804	9.98334e-06	EGFR, TGFB3, SMAD4, IGF1, IL6R, RICTOR, TGFB1, CCND1, CCND2, RB1CC1, BCL2, IFNG, CD24, BMP7	425	97	13528	4.59411	0.0296127	0.000149541	0.0179825
GOTERM_BP_FAT	GO:0030111~regulation of Wnt receptor signaling pathway	10	2.22717	1.05447e-05	CTNNBIP1, DKK3, CCND1, DKK1, NLK, SOX2, LRP6, SOX4, LEF1, AXIN2	425	46	13528	6.91969	0.0312516	0.000157168	0.0189936
GOTERM_BP_FAT	GO:0006350~transcription	100	22.2717	1.1969e-05	FOXO3, CNOT6, TCEAL1, GATA3, PATZ1, TWIST1, CCAR1, RARG, YY1, HNF4G, AHR, HNF4A, KDM2A, TGIF2, TFAP2C, CRTC1, SOX2, TFEB, SOX4, KEAP1, SRF, NR2C2, RUNX2, NR1H4, SETDB1, TCF7, IKZF1, KLF12, SMAD7, NR4A2, SMAD4, SMAD3, FOXP1, NOTCH3, NOTCH2, HDAC4, NOTCH1, HDAC2, HDAC1, NOTCH4, DNMT1, HIVEP1, RBPJ, KLF2, KLF4, CCNT2, E2F1, PPARA, E2F3, TBX21, EZH2, TP63, ZEB1, GLI3, GLI1, PCGF5, MAZ, POU5F1, PRMT5,…	425	2101	13528	1.51502	0.0353973	0.000177516	0.0215589
GOTERM_BP_FAT	GO:0001776~leukocyte homeostasis	9	2.00445	1.2194e-05	MEN1, AKT1, CASP3, BCL2, BAX, IFNG, FAS, BCL2L11, TGFB1	425	36	13528	7.95765	0.0360504	0.000179966	0.0219641
GOTERM_BP_FAT	GO:0048812~neuron projection morphogenesis	21	4.67706	1.23848e-05	EGFR, MAP2K1, CREB1, ERBB2, NR4A2, L1CAM, GAS1, MYCBP2, ALCAM, IGF1R, NOTCH1, S100B, CXCR4, ROBO1, ANK3, BCL2, NUMB, NGFR, BMP7, GAP43, GFRA3	425	213	13528	3.13823	0.0366041	0.00018189	0.0223077
GOTERM_BP_FAT	GO:0035108~limb morphogenesis	14	3.11804	1.25189e-05	RARG, DICER1, GDF5, TP63, LEF1, GAS1, GLI3, NOTCH2, NOTCH1, DKK1, BAX, LRP6, RAB23, TWIST1	425	99	13528	4.5013	0.036993	0.000182967	0.0225492
GOTERM_BP_FAT	GO:0035107~appendage morphogenesis	14	3.11804	1.25189e-05	RARG, DICER1, GDF5, TP63, LEF1, GAS1, GLI3, NOTCH2, NOTCH1, DKK1, BAX, LRP6, RAB23, TWIST1	425	99	13528	4.5013	0.036993	0.000182967	0.0225492
GOTERM_BP_FAT	GO:0045937~positive regulation of phosphate metabolic process	14	3.11804	1.39869e-05	EGFR, TGFB3, SMAD4, IGF1, IL6R, RICTOR, TGFB1, CCND1, CCND2, RB1CC1, BCL2, IFNG, CD24, BMP7	425	100	13528	4.45628	0.0412404	0.000203433	0.0251931
GOTERM_BP_FAT	GO:0010562~positive regulation of phosphorus metabolic process	14	3.11804	1.39869e-05	EGFR, TGFB3, SMAD4, IGF1, IL6R, RICTOR, TGFB1, CCND1, CCND2, RB1CC1, BCL2, IFNG, CD24, BMP7	425	100	13528	4.45628	0.0412404	0.000203433	0.0251931
GOTERM_BP_FAT	GO:0042493~response to drug	21	4.67706	1.52353e-05	PDGFA, CREB1, ERBB2, SNCA, TP53, CDH1, PTEN, PNP, TGFB1, STAT3, HDAC4, FOS, CDKN1A, CCND1, HDAC2, ACSL1, ATG5, BCL2, LOX, DNMT3B, FOSL1	425	216	13528	3.09464	0.0448376	0.000220523	0.0274414
GOTERM_BP_FAT	GO:0045785~positive regulation of cell adhesion	11	2.44989	1.5254e-05	TSC1, ITGA6, SMAD7, ERBB2, SMAD3, CDK6, L1CAM, NID1, CD24, SRC, TGFB2	425	60	13528	5.83561	0.0448915	0.000219738	0.0274752
GOTERM_BP_FAT	GO:0035113~embryonic appendage morphogenesis	13	2.89532	1.62538e-05	RARG, DICER1, GDF5, TP63, LEF1, GAS1, GLI3, NOTCH2, NOTCH1, DKK1, LRP6, RAB23, TWIST1	425	87	13528	4.75629	0.0477622	0.000233023	0.0292756
GOTERM_BP_FAT	GO:0030326~embryonic limb morphogenesis	13	2.89532	1.62538e-05	RARG, DICER1, GDF5, TP63, LEF1, GAS1, GLI3, NOTCH2, NOTCH1, DKK1, LRP6, RAB23, TWIST1	425	87	13528	4.75629	0.0477622	0.000233023	0.0292756
GOTERM_BP_FAT	GO:0043193~positive regulation of gene-specific transcription	13	2.89532	1.62538e-05	CREB1, TP53, TGFB3, TFEB, IGF1, SMAD3, ESR2, SRF, HDAC4, NOTCH1, HDAC2, HNF4A, HDAC1	425	87	13528	4.75629	0.0477622	0.000233023	0.0292756
GOTERM_BP_FAT	GO:0033043~regulation of organelle organization	21	4.67706	1.62938e-05	PDGFA, ELN, SNCA, SMAD3, IGF1, RICTOR, ARPC5, MYCBP2, MEN1, CDC42, S1PR1, TSC1, PRMT5, MAPT, RHOA, BUB1, DNMT1, MAPRE1, MYC, DNMT3B, CDK13	425	217	13528	3.08038	0.0478771	0.00023249	0.0293478
GOTERM_BP_FAT	GO:0035272~exocrine system development	7	1.55902	1.75464e-05	EGFR, TGFB3, SOX4, FOXC1, BMP7, TGFB1, TGFB2	425	19	13528	11.7271	0.0514612	0.000249179	0.0316034
GOTERM_BP_FAT	GO:0022403~cell cycle phase	31	6.90423	1.78328e-05	E2F1, AURKA, ITGB1, LATS2, AKT1, RAD21, CDKN2C, BCL2, BUB1, CDC7, EGFR, MAP2K1, CDK6, BIRC5, SIRT7, CDK4, HMGA2, CDK2, CDC25A, RAD51, CDKN1C, CDKN1A, CCND1, PPM1D, RCC2, CCND2, PLK1, MDM2, STMN1, MAPRE1, ABL1	425	414	13528	2.38345	0.052279	0.000252058	0.0321193
GOTERM_BP_FAT	GO:0045740~positive regulation of DNA replication	8	1.78174	1.89162e-05	IGF1R, PDGFB, PDGFA, PDGFRA, TGFB3, IGF1, PDGFC, GLI1	425	28	13528	9.09445	0.0553654	0.000266119	0.0340702
GOTERM_BP_FAT	GO:0033554~cellular response to stress	38	8.46325	1.92904e-05	HMGB1, PXDN, UNG, MGMT, SNCA, DUSP10, TP63, FOXO3, MEN1, FOS, CASP3, RAD21, ATG5, CASP9, BCL2, RB1CC1, IFNG, PTPRK, ATG9A, BECN1, MAP2K4, TP53, SIRT7, SIRT1, RAD51, CCND1, CDKN1A, HDAC2, BTG2, ATG4C, HIPK1, GSK3B, SFPQ, BAX, TDG, MAPK8, ABL1, REV3L	425	566	13528	2.13704	0.0564293	0.000270122	0.0347442
GOTERM_BP_FAT	GO:0007050~cell cycle arrest	14	3.11804	1.93376e-05	CDKN1C, MEN1, NOTCH2, CDKN1A, KAT2B, CDKN2C, IFNG, TP53, SMAD3, HBP1, GAS1, MYC, TGFB1, TGFB2	425	103	13528	4.32649	0.0565633	0.000269529	0.0348291
GOTERM_BP_FAT	GO:0030098~lymphocyte differentiation	14	3.11804	1.93376e-05	HDAC4, IKZF1, BCL2, BAX, ZAP70, TP53, SOX4, PATZ1, FAS, CD24, ITGB1, FOXP1, TGFB1, PIK3R1	425	103	13528	4.32649	0.0565633	0.000269529	0.0348291
GOTERM_BP_FAT	GO:0001934~positive regulation of protein amino acid phosphorylation	13	2.89532	2.0558e-05	TGFB3, SMAD4, IGF1, IL6R, RICTOR, TGFB1, CCND1, CCND2, RB1CC1, BCL2, IFNG, CD24, BMP7	425	89	13528	4.64941	0.060024	0.000285217	0.0370269
GOTERM_BP_FAT	GO:0030900~forebrain development	17	3.78619	2.2597e-05	E2F1, RAX, IKZF1, CREB1, SOX2, LEF1, CDH1, GLI3, SRC, GLI1, NOTCH3, WNT1, NOTCH1, DKK1, TSC1, BAX, NUMB	425	152	13528	3.56	0.0657773	0.000312063	0.0406986
GOTERM_BP_FAT	GO:0042475~odontogenesis of dentine-containing tooth	9	2.00445	2.28304e-05	ITGA6, BAX, PDGFRA, LEF1, TP63, FOXC1, BMP7, GLI3, BCL2L11	425	39	13528	7.34552	0.0664335	0.000313846	0.0411188
GOTERM_BP_FAT	GO:0030879~mammary gland development	11	2.44989	2.37787e-05	IGF1R, ERBB2, CREB1, MET, NOTCH4, TGFB3, LEF1, IGF1, GLI3, BCL2L11, TGFB1	425	63	13528	5.55772	0.0690953	0.000325394	0.0428264
GOTERM_BP_FAT	GO:0010769~regulation of cell morphogenesis involved in differentiation	12	2.67261	2.61294e-05	TIAM1, ROBO1, SMAD7, MAPT, NUMB, RHOA, SMAD4, TGFB3, SMAD3, NGFR, TGFB1, TGFB2	425	77	13528	4.96061	0.0756611	0.000355939	0.0470591
GOTERM_BP_FAT	GO:0043434~response to peptide hormone stimulus	17	3.78619	2.65965e-05	PPARA, AR, KAT2B, IL6R, BCL2L1, STAT3, AKT1, IGF1R, BTG2, TSC1, CCND2, BCL2, IGFBP1, COL1A1, BMP7, PIK3R1, AKT2	425	154	13528	3.51377	0.0769604	0.00036067	0.0479003
GOTERM_BP_FAT	GO:0032880~regulation of protein localization	16	3.56347	2.7788e-05	TGFB3, SMAD4, SMAD3, CDH1, GLI3, SIRT1, TGFB1, TGFB2, MYCBP2, AKT1, HNF4A, GSK3B, BCL2, IFNG, RHOA, PIK3R1	425	138	13528	3.6905	0.0802662	0.000375136	0.0500458
GOTERM_BP_FAT	GO:0009416~response to light stimulus	16	3.56347	2.7788e-05	EGFR, PTPRK, HMGCR, TP53, KIT, AKT1, MEN1, FOS, CCND1, CDKN1A, CASP3, CASP9, BAX, BCL2, MAPK8, CACNA1C	425	138	13528	3.6905	0.0802662	0.000375136	0.0500458
GOTERM_BP_FAT	GO:0007219~Notch signaling pathway	10	2.22717	2.9814e-05	NOTCH3, NOTCH2, NOTCH1, ADAM10, NOTCH4, TP63, DLL1, FOXC1, JAG1, RBPJ	425	52	13528	6.12127	0.0858599	0.000400685	0.0536936
GOTERM_BP_FAT	GO:0032388~positive regulation of intracellular transport	8	1.78174	3.08068e-05	GSK3B, RHOA, SMAD4, TGFB3, SMAD3, CDH1, GLI3, TGFB1	425	30	13528	8.48816	0.0885884	0.000412185	0.055481
GOTERM_BP_FAT	GO:0030178~negative regulation of Wnt receptor signaling pathway	8	1.78174	3.08068e-05	CTNNBIP1, DKK3, CCND1, DKK1, NLK, SOX2, LRP6, AXIN2	425	30	13528	8.48816	0.0885884	0.000412185	0.055481
GOTERM_BP_FAT	GO:0010770~positive regulation of cell morphogenesis involved in differentiation	5	1.11359	3.08945e-05	SMAD4, TGFB3, SMAD3, TGFB1, TGFB2	425	7	13528	22.7361	0.0888292	0.00041153	0.055639
GOTERM_BP_FAT	GO:0007435~salivary gland morphogenesis	5	1.11359	3.08945e-05	EGFR, TGFB3, BMP7, TGFB1, TGFB2	425	7	13528	22.7361	0.0888292	0.00041153	0.055639
GOTERM_BP_FAT	GO:0010718~positive regulation of epithelial to mesenchymal transition	5	1.11359	3.08945e-05	SMAD4, TGFB3, SMAD3, TGFB1, TGFB2	425	7	13528	22.7361	0.0888292	0.00041153	0.055639
GOTERM_BP_FAT	GO:0001836~release of cytochrome c from mitochondria	7	1.55902	3.32705e-05	CASP3, BCL2, BAX, TP53, SMAD3, BCL2L1, MYC	425	21	13528	10.6102	0.0953246	0.00044122	0.0599167
GOTERM_BP_FAT	GO:0043029~T cell homeostasis	7	1.55902	3.32705e-05	AKT1, CASP3, BCL2, BAX, FAS, BCL2L11, TGFB1	425	21	13528	10.6102	0.0953246	0.00044122	0.0599167
GOTERM_BP_FAT	GO:0043281~regulation of caspase activity	12	2.67261	3.3409e-05	MEN1, FOXL2, CASP9, IFNB1, BAX, SNCA, MGMT, TP53, SMAD3, BIRC5, CDH1, MYC	425	79	13528	4.83503	0.0957019	0.000441114	0.0601662
GOTERM_BP_FAT	GO:0033157~regulation of intracellular protein transport	10	2.22717	3.49308e-05	HNF4A, GSK3B, RHOA, SMAD4, TGFB3, SMAD3, CDH1, SIRT1, GLI3, TGFB1	425	53	13528	6.00577	0.0998362	0.00045919	0.062906
GOTERM_BP_FAT	GO:0010608~posttranscriptional regulation of gene expression	20	4.45434	3.65432e-05	CALCR, ZFP36, CPEB2, SMAD7, DICER1, SMAD3, SOX4, ELAVL1, AURKA, CPEB1, IGF2BP3, CDK4, PTEN, AKT1, TSC1, BCL2, VEGFA, QKI, MDM4, PABPC1	425	211	13528	3.01712	0.104196	0.000478293	0.0658088
GOTERM_BP_FAT	GO:0007517~muscle organ development	20	4.45434	3.65432e-05	FOXL2, SMAD7, ERBB2, ELN, MET, ITGA11, TP63, IGF1, RCAN1, TAGLN2, SIRT1, ITGB1, PTEN, FOXP1, TGFB2, ATG5, TSC1, RHOA, PDGFRB, FOXC1	425	211	13528	3.01712	0.104196	0.000478293	0.0658088
GOTERM_BP_FAT	GO:0060537~muscle tissue development	15	3.34076	3.66524e-05	FOXL2, SMAD7, ERBB2, ELN, TP63, RCAN1, PTEN, ITGB1, FOXP1, TGFB2, ATG5, TSC1, RHOA, PDGFRB, FOXC1	425	125	13528	3.81967	0.10449	0.000477645	0.0660053
GOTERM_BP_FAT	GO:0007409~axonogenesis	19	4.23163	3.67328e-05	CREB1, ERBB2, NR4A2, L1CAM, GAS1, MYCBP2, ALCAM, IGF1R, NOTCH1, S100B, CXCR4, ROBO1, ANK3, BCL2, NUMB, NGFR, BMP7, GAP43, GFRA3	425	193	13528	3.13358	0.104707	0.00047663	0.06615
GOTERM_BP_FAT	GO:0001558~regulation of cell growth	19	4.23163	3.93444e-05	ADAM10, TP53, SMAD4, SMAD3, TP63, ESR2, TGFB1, TGFB2, AKT1, AGTR1, WISP2, CDKN1A, CD44, HNF4A, CDKN2C, CTGF, MAPT, BCL2, IGFBP1	425	194	13528	3.11743	0.11172	0.000508318	0.0708516
GOTERM_BP_FAT	GO:0032101~regulation of response to external stimulus	17	3.78619	3.94613e-05	ZFP36, PPARA, ADAM10, PDGFB, PDPN, PDGFA, BECN1, CD276, SMAD3, IL6R, TGFB1, ANXA2, AGTR1, S1PR1, VEGFA, VKORC1, CD24	425	159	13528	3.40327	0.112033	0.00050765	0.071062
GOTERM_BP_FAT	GO:0045930~negative regulation of mitotic cell cycle	7	1.55902	4.45443e-05	EGFR, HNF4A, BCL2, SMAD3, FOXC1, GAS1, TGFB1	425	22	13528	10.1279	0.12552	0.000570586	0.080212
GOTERM_BP_FAT	GO:0050730~regulation of peptidyl-tyrosine phosphorylation	11	2.44989	4.70473e-05	EGFR, HNF4A, PDGFB, PDGFA, IFNG, PDGFRB, IGF1, PDGFC, IL6R, RICTOR, CD24	425	68	13528	5.14907	0.132086	0.000600086	0.0847174
GOTERM_BP_FAT	GO:0048705~skeletal system morphogenesis	14	3.11804	4.75596e-05	BMP1, TGFB3, GAS1, ZEB1, MMP2, GLI3, TGFB1, MEN1, CTGF, PDGFRA, PDGFRB, COL1A1, RUNX2, MYC	425	112	13528	3.97882	0.133424	0.000604059	0.0856395
GOTERM_BP_FAT	GO:0052548~regulation of endopeptidase activity	12	2.67261	4.75841e-05	MEN1, FOXL2, CASP9, IFNB1, BAX, SNCA, MGMT, TP53, SMAD3, BIRC5, CDH1, MYC	425	82	13528	4.65813	0.133488	0.000601832	0.0856836
GOTERM_BP_FAT	GO:0045667~regulation of osteoblast differentiation	9	2.00445	4.82155e-05	MEN1, SOX2, CD276, SMAD3, CDK6, IL6R, AXIN2, BMP7, RUNX2	425	43	13528	6.66222	0.135134	0.000607265	0.0868201
GOTERM_BP_FAT	GO:0007162~negative regulation of cell adhesion	9	2.00445	4.82155e-05	ADAM10, MAP2K1, COL1A1, CD24, MMP14, PTEN, TGFB1, PIK3R1, ARHGDIB	425	43	13528	6.66222	0.135134	0.000607265	0.0868201
GOTERM_BP_FAT	GO:0051301~cell division	24	5.34521	5.66725e-05	CCNT2, CDC7, CDK6, BIRC5, KIT, PPP1CC, CDK4, HMGA2, LATS2, NR2C2, CDK2, CDC25A, TGFB2, CCNE2, CDC42, NOTCH1, CCND1, RAD21, RCC2, CCND2, PLK1, BUB1, MAPRE1, CDK13	425	295	13528	2.58961	0.15688	0.000710772	0.102041
GOTERM_BP_FAT	GO:0048593~camera-type eye morphogenesis	9	2.00445	5.73361e-05	SP1, YY1, BAX, VEGFA, SOX2, POU2F1, ZEB1, BMP7, GLI3	425	44	13528	6.5108	0.158563	0.000716108	0.103235
GOTERM_BP_FAT	GO:0042306~regulation of protein import into nucleus	9	2.00445	5.73361e-05	HNF4A, RHOA, SMAD4, TGFB3, SMAD3, CDH1, SIRT1, GLI3, TGFB1	425	44	13528	6.5108	0.158563	0.000716108	0.103235
GOTERM_BP_FAT	GO:0032990~cell part morphogenesis	22	4.89978	5.77149e-05	EGFR, MAP2K1, CREB1, ERBB2, NR4A2, L1CAM, GAS1, MYCBP2, ALCAM, IGF1R, NOTCH1, S100B, CXCR4, ROBO1, ANK3, BAX, BCL2, NUMB, NGFR, BMP7, GAP43, GFRA3	425	256	13528	2.73544	0.159522	0.00071786	0.103917
GOTERM_BP_FAT	GO:0001709~cell fate determination	8	1.78174	5.96009e-05	WNT1, CDC42, NOTCH2, MCL1, NOTCH4, DLL1, JAG1, KLF4	425	33	13528	7.71651	0.164282	0.000738261	0.107311
GOTERM_BP_FAT	GO:0045792~negative regulation of cell size	13	2.89532	6.03688e-05	TP53, SMAD4, SMAD3, TP63, ESR2, TGFB1, TGFB2, AKT1, CDKN1A, TSC1, HNF4A, CDKN2C, BCL2	425	99	13528	4.17977	0.166212	0.000744705	0.108693
GOTERM_BP_FAT	GO:0010552~positive regulation of specific transcription from RNA polymerase II promoter	10	2.22717	6.34765e-05	HDAC4, NOTCH1, HDAC2, HNF4A, HDAC1, CREB1, TFEB, TP53, SMAD3, SRF	425	57	13528	5.58431	0.173978	0.000779834	0.114285
GOTERM_BP_FAT	GO:0048609~reproductive process in a multicellular organism	33	7.34967	6.4447e-05	HMGCR, ERBB2, TGFB3, BCL2L2, BCL2L1, FOXO3, KIT, ITGB1, TGFB1, NR2C2, TGFB2, GLI1, MEN1, AKT1, WNT4, CXCR4, BCL2, QKI, EGFR, DNMT3A, FOXL2, CREB1, MET, MMP14, SIRT1, BCL2L11, INHBB, NOTCH1, SP1, CCND2, BAX, VEGFA, FOXC1	425	487	13528	2.1569	0.176388	0.000788536	0.116032
GOTERM_BP_FAT	GO:0032504~multicellular organism reproduction	33	7.34967	6.4447e-05	HMGCR, ERBB2, TGFB3, BCL2L2, BCL2L1, FOXO3, KIT, ITGB1, TGFB1, NR2C2, TGFB2, GLI1, MEN1, AKT1, WNT4, CXCR4, BCL2, QKI, EGFR, DNMT3A, FOXL2, CREB1, MET, MMP14, SIRT1, BCL2L11, INHBB, NOTCH1, SP1, CCND2, BAX, VEGFA, FOXC1	425	487	13528	2.1569	0.176388	0.000788536	0.116032
GOTERM_BP_FAT	GO:0032386~regulation of intracellular transport	11	2.44989	6.87174e-05	HNF4A, GSK3B, RHOA, SMAD4, TGFB3, SMAD3, CDH1, FKBP1B, SIRT1, GLI3, TGFB1	425	71	13528	4.9315	0.186911	0.000837362	0.123716
GOTERM_BP_FAT	GO:0045664~regulation of neuron differentiation	15	3.34076	7.29468e-05	SOX2, DLL1, NOTCH3, NOTCH1, TIAM1, CCND2, ROBO1, MAPT, BCL2, NUMB, RHOA, TGIF2, CD24, NGFR, DNMT3B	425	133	13528	3.58992	0.197201	0.000885296	0.131325
GOTERM_BP_FAT	GO:0046822~regulation of nucleocytoplasmic transport	10	2.22717	7.30849e-05	HNF4A, GSK3B, RHOA, SMAD4, TGFB3, SMAD3, CDH1, SIRT1, GLI3, TGFB1	425	58	13528	5.48803	0.197535	0.000883411	0.131574
GOTERM_BP_FAT	GO:0021700~developmental maturation	13	2.89532	7.3582e-05	CDKN1C, RECK, AKT1, WNT1, NOTCH1, CD44, VEGFA, NR4A2, FOXO3, FZD5, RUNX2, MMP2, TGFB2	425	101	13528	4.09701	0.198735	0.000885862	0.132468
GOTERM_BP_FAT	GO:0052547~regulation of peptidase activity	12	2.67261	7.43092e-05	MEN1, FOXL2, CASP9, IFNB1, BAX, SNCA, MGMT, TP53, SMAD3, BIRC5, CDH1, MYC	425	86	13528	4.44148	0.200488	0.000891051	0.133777
GOTERM_BP_FAT	GO:0045778~positive regulation of ossification	7	1.55902	7.61887e-05	CD276, TGFB3, SMAD3, BMP7, RUNX2, TGFB1, TGFB2	425	24	13528	9.28392	0.205	0.000909954	0.137158
GOTERM_BP_FAT	GO:0048660~regulation of smooth muscle cell proliferation	9	2.00445	7.99113e-05	EGFR, S1PR1, PDGFB, VEGFA, IFNG, NOTCH4, IGF1, IL6R, KLF4	425	46	13528	6.22772	0.213862	0.000950626	0.143855
GOTERM_BP_FAT	GO:0010810~regulation of cell-substrate adhesion	9	2.00445	7.99113e-05	TSC1, BCL2, SMAD3, CDK6, NID1, COL1A1, MMP14, PTEN, PIK3R1	425	46	13528	6.22772	0.213862	0.000950626	0.143855
GOTERM_BP_FAT	GO:0048589~developmental growth	12	2.67261	8.2712e-05	NOTCH3, AKT1, NOTCH2, NOTCH1, FGA, BCL2, IGF1, IGFBP1, FOXO3, GAS1, GLI3, GAP43	425	87	13528	4.39043	0.220464	0.000980055	0.148893
GOTERM_BP_FAT	GO:0048858~cell projection morphogenesis	21	4.67706	9.17414e-05	EGFR, MAP2K1, CREB1, ERBB2, NR4A2, L1CAM, GAS1, MYCBP2, ALCAM, IGF1R, NOTCH1, S100B, CXCR4, ROBO1, ANK3, BCL2, NUMB, NGFR, BMP7, GAP43, GFRA3	425	245	13528	2.72834	0.241374	0.00108273	0.165135
GOTERM_BP_FAT	GO:0031346~positive regulation of cell projection organization	9	2.00445	9.37013e-05	CDC42, TIAM1, ROBO1, MAPT, NUMB, RHOA, TGFB3, KIT, NGFR	425	47	13528	6.09522	0.245838	0.00110153	0.16866
GOTERM_BP_FAT	GO:0042592~homeostatic process	44	9.79955	9.52435e-05	CALCR, MCL1, ERBB2, SNCA, BCL2L1, FOXO3, SRF, FKBP1B, TGFB1, CKB, AKT1, MEN1, AGTR1, CASP3, S1PR1, CXCR4, BCL2, IFNG, QKI, FAS, CD24, KCNQ1, MYC, FTL, MUC2, LPL, HCN2, SMAD7, TP53, IGF1, LDLRAP1, STAT3, BCL2L11, ITPR1, SP1, TSC1, ATP2A2, HNF4A, BAX, VEGFA, CLDN1, PDGFRB, KCNH2, CACNA1C	425	751	13528	1.86491	0.249332	0.0011153	0.171433
GOTERM_BP_FAT	GO:0043085~positive regulation of catalytic activity	34	7.57238	9.74784e-05	CALCR, PDGFB, ERBB2, TGFB3, KIT, TGFB1, TGFB2, MEN1, AKT1, CDC42, AGTR1, S1PR1, CASP9, CXCR4, BCL2, IFNG, PDGFC, CD24, MYC, EGFR, FOXL2, MAP2K1, MET, NR4A2, TP53, SMAD3, CCND1, TSC1, CCND2, IFNB1, PLK1, BAX, ABL1, GAP43	425	520	13528	2.08123	0.254367	0.00113703	0.175453
GOTERM_BP_FAT	GO:0019827~stem cell maintenance	7	1.55902	9.76173e-05	NOTCH2, DICER1, SOX2, TCL1A, IGF1, KIT, KLF4	425	25	13528	8.91256	0.254679	0.00113426	0.175703
GOTERM_BP_FAT	GO:0048667~cell morphogenesis involved in neuron differentiation	19	4.23163	0.00010384	CREB1, ERBB2, NR4A2, L1CAM, GAS1, MYCBP2, ALCAM, IGF1R, NOTCH1, S100B, CXCR4, ROBO1, ANK3, BCL2, NUMB, NGFR, BMP7, GAP43, GFRA3	425	209	13528	2.89369	0.268516	0.00120189	0.186894
GOTERM_BP_FAT	GO:0033158~regulation of protein import into nucleus, translocation	5	1.11359	0.000105782	HNF4A, SMAD4, TGFB3, SIRT1, TGFB1	425	9	13528	17.6837	0.272779	0.00121966	0.190384
GOTERM_BP_FAT	GO:0070201~regulation of establishment of protein localization	14	3.11804	0.000106469	AKT1, HNF4A, GSK3B, IFNG, RHOA, SMAD4, TGFB3, SMAD3, CDH1, SIRT1, GLI3, TGFB1, PIK3R1, TGFB2	425	121	13528	3.68288	0.274283	0.0012229	0.19162
GOTERM_BP_FAT	GO:0031331~positive regulation of cellular catabolic process	8	1.78174	0.000107383	AKT1, PPARA, BECN1, SMAD7, IFNG, MDM2, IGF1, AKT2	425	36	13528	7.07346	0.276278	0.0012287	0.193264
GOTERM_BP_FAT	GO:0030183~B cell differentiation	9	2.00445	0.000109405	HDAC4, IKZF1, BCL2, BAX, TP53, CD24, ITGB1, FOXP1, PIK3R1	425	48	13528	5.96824	0.28067	0.00124708	0.196899
GOTERM_BP_FAT	GO:0050866~negative regulation of cell activation	10	2.22717	0.000109543	CASP3, PDGFB, PDGFA, ERBB2, CD274, CD276, FAS, SOCS5, CD24, TGFB1	425	61	13528	5.21813	0.280971	0.00124395	0.197148
GOTERM_BP_FAT	GO:0043523~regulation of neuron apoptosis	12	2.67261	0.000112966	CASP9, BCL2, BAX, SNCA, RHOA, NR4A2, ESR1, TGFB3, TP53, BCL2L1, ESR2, TGFB2	425	90	13528	4.24408	0.288343	0.00127798	0.203302
GOTERM_BP_FAT	GO:0035303~regulation of dephosphorylation	7	1.55902	0.000123574	TSC1, IFNG, SMAD3, RCAN1, FKBP1B, TGFB1, TGFB2	425	26	13528	8.56977	0.310717	0.00139268	0.222373
GOTERM_BP_FAT	GO:0048864~stem cell development	7	1.55902	0.000123574	NOTCH2, DICER1, SOX2, TCL1A, IGF1, KIT, KLF4	425	26	13528	8.56977	0.310717	0.00139268	0.222373
GOTERM_BP_FAT	GO:0040029~regulation of gene expression, epigenetic	11	2.44989	0.000138126	DNMT3A, FOS, HDAC2, DICER1, SMAD3, DNMT1, SIRT6, SIRT7, SIRT1, KCNQ1, DNMT3B	425	77	13528	4.54723	0.340271	0.00155076	0.248529
GOTERM_BP_FAT	GO:0051129~negative regulation of cellular component organization	15	3.34076	0.000148024	HMGB1, SMAD7, SNCA, MMP14, PTEN, TGFB1, CDC42, S1PR1, MAPT, RHOA, BUB1, DNMT1, MAPRE1, NGFR, DNMT3B	425	142	13528	3.36239	0.359646	0.00165563	0.266316
GOTERM_BP_FAT	GO:0007507~heart development	19	4.23163	0.000148701	SMAD7, ERBB2, FBN1, COL3A1, SOX4, SRF, ITGB1, PTEN, GLI3, FOXP1, TGFB2, CASP3, NOTCH1, ATG5, TSC1, HAND2, RB1CC1, FOXC1, RBPJ	425	215	13528	2.81294	0.360949	0.00165704	0.267532
GOTERM_BP_FAT	GO:0006914~autophagy	8	1.78174	0.000153803	ATG9A, ATG4D, ATG4C, ATG5, ATG4B, BECN1, ATG7, ATG4A	425	38	13528	6.70118	0.370694	0.00170754	0.276701
GOTERM_BP_FAT	GO:0001952~regulation of cell-matrix adhesion	7	1.55902	0.000154716	TSC1, BCL2, SMAD3, CDK6, MMP14, PTEN, PIK3R1	425	27	13528	8.25237	0.372421	0.00171135	0.27834
GOTERM_BP_FAT	GO:0003002~regionalization	18	4.00891	0.000156964	YY1, SMAD4, LEF1, TP63, DLL1, GAS1, GLI3, GLI1, CTNNBIP1, WNT1, NOTCH1, BTG2, HIPK1, SFRP2, RAB23, LRP6, AXIN2, RBPJ	425	197	13528	2.90838	0.376656	0.00172984	0.282379
GOTERM_BP_FAT	GO:0032103~positive regulation of response to external stimulus	10	2.22717	0.000160128	AGTR1, ADAM10, S1PR1, PDGFB, BECN1, VEGFA, SMAD3, IL6R, CD24, TGFB1	425	64	13528	4.97353	0.382567	0.00175825	0.288063
GOTERM_BP_FAT	GO:0042110~T cell activation	14	3.11804	0.000160824	IKZF1, TP53, CD276, SMAD3, SOX4, FKBP1B, TGFB1, IFNAR1, CXCR4, BAX, BCL2, ZAP70, PATZ1, FAS	425	126	13528	3.53673	0.38386	0.00175947	0.289314
GOTERM_BP_FAT	GO:0051336~regulation of hydrolase activity	25	5.56793	0.000161008	EGFR, GIT1, FOXL2, MAP2K1, MGMT, SNCA, TP53, SMAD3, CDH1, BIRC5, RCAN1, RICTOR, SIRT1, FKBP1B, TGFB2, MEN1, AGTR1, S1PR1, CASP9, TSC1, IFNB1, BAX, IFNG, MYC, ANGPTL4	425	337	13528	2.36132	0.384201	0.00175511	0.289644
GOTERM_BP_FAT	GO:0048878~chemical homeostasis	33	7.34967	0.00016302	CALCR, ERBB2, SNCA, BCL2L1, FOXO3, FKBP1B, TGFB1, CKB, AGTR1, S1PR1, CXCR4, BCL2, QKI, CD24, KCNQ1, MYC, FTL, LPL, HCN2, SMAD7, TP53, IGF1, LDLRAP1, STAT3, ITPR1, ATP2A2, TSC1, HNF4A, BAX, VEGFA, CLDN1, KCNH2, CACNA1C	425	512	13528	2.05158	0.387921	0.00177061	0.293259
GOTERM_BP_FAT	GO:0048634~regulation of muscle development	9	2.00445	0.000170068	HDAC4, NOTCH1, HDAC1, BCL2, SMAD3, LEF1, NGFR, TGFB1, TWIST1	425	51	13528	5.61716	0.400775	0.00184045	0.305918
GOTERM_BP_FAT	GO:0070227~lymphocyte apoptosis	5	1.11359	0.000171945	AKT1, BAX, FAS, MYC, BCL2L11	425	10	13528	15.9153	0.404152	0.00185408	0.309289
GOTERM_BP_FAT	GO:0010921~regulation of phosphatase activity	6	1.3363	0.000180521	TSC1, IFNG, SMAD3, RCAN1, FKBP1B, TGFB2	425	18	13528	10.6102	0.419345	0.00193954	0.324693
GOTERM_BP_FAT	GO:0006342~chromatin silencing	6	1.3363	0.000180521	DNMT3A, HDAC2, SIRT6, SIRT7, SIRT1, DNMT3B	425	18	13528	10.6102	0.419345	0.00193954	0.324693
GOTERM_BP_FAT	GO:0010464~regulation of mesenchymal cell proliferation	6	1.3363	0.000180521	PDGFA, VEGFA, TP63, ZEB1, GAS1, FOXP1	425	18	13528	10.6102	0.419345	0.00193954	0.324693
GOTERM_BP_FAT	GO:0046546~development of primary male sexual characteristics	10	2.22717	0.000180801	WNT4, CCND1, AR, BCL2, BAX, SOX2, PDGFRA, BCL2L2, BCL2L1, BCL2L11	425	65	13528	4.89701	0.419834	0.00193564	0.325196
GOTERM_BP_FAT	GO:0042063~gliogenesis	10	2.22717	0.000180801	EGFR, NOTCH1, CDKN2C, ERBB2, PDGFRA, IGF1, CDK6, MMP14, GAP43, TGFB2	425	65	13528	4.89701	0.419834	0.00193564	0.325196
GOTERM_BP_FAT	GO:0017015~regulation of transforming growth factor beta receptor signaling pathway	8	1.78174	0.000182454	CDKN1C, MEN1, SMAD4, TGFB3, SMAD3, ZEB1, PRDM16, TGFB1	425	39	13528	6.52935	0.422715	0.0019464	0.328164
GOTERM_BP_FAT	GO:0051781~positive regulation of cell division	8	1.78174	0.000182454	MEN1, PDGFB, PDGFA, VEGFA, TGFB3, PDGFC, TGFB1, TGFB2	425	39	13528	6.52935	0.422715	0.0019464	0.328164
GOTERM_BP_FAT	GO:0051147~regulation of muscle cell differentiation	8	1.78174	0.000182454	HDAC4, NOTCH1, HDAC1, BCL2, EZH2, RCAN1, ZEB1, SRF	425	39	13528	6.52935	0.422715	0.0019464	0.328164
GOTERM_BP_FAT	GO:0043583~ear development	12	2.67261	0.000184308	WNT1, PDGFA, BCL2, SOX2, PDGFRA, TGFB3, DLL1, JAG1, GAS1, MYC, BCL2L11, TGFB1	425	95	13528	4.02071	0.425929	0.00195922	0.331493
GOTERM_BP_FAT	GO:0002260~lymphocyte homeostasis	7	1.55902	0.000191752	AKT1, CASP3, BCL2, BAX, FAS, BCL2L11, TGFB1	425	28	13528	7.95765	0.438656	0.00203111	0.344861
GOTERM_BP_FAT	GO:0044093~positive regulation of molecular function	36	8.01782	0.000197785	CALCR, PDGFB, ERBB2, TGFB3, KIT, TGFB1, TGFB2, MEN1, AKT1, CDC42, AGTR1, S1PR1, CASP9, CXCR4, BCL2, IFNG, PDGFC, CD24, MYC, EGFR, FOXL2, MAP2K1, MET, NR4A2, TP53, SMAD3, HDAC4, CCND1, NCOA3, TSC1, CCND2, IFNB1, PLK1, BAX, ABL1, GAP43	425	586	13528	1.95546	0.448763	0.00208761	0.355693
GOTERM_BP_FAT	GO:0033273~response to vitamin	10	2.22717	0.000203649	MUC1, CCND1, RARG, CD44, PDGFA, BCL2, SOX2, BMP7, KLF4, TGFB1	425	66	13528	4.82282	0.458411	0.00214193	0.366219
GOTERM_BP_FAT	GO:0007242~intracellular signaling cascade	63	14.0312	0.000204839	TGFB3, TP63, AURKA, LATS2, AKT1, MEN1, CDC42, AGTR1, S1PR1, CTGF, TIAM1, CXCR4, IFNG, RHOA, RAB23, RRAS, ZFP36, EGFR, PIK3CG, AR, RARG, ESR1, TP53, SOCS5, ESR2, STK3, IFNAR1, PRKD1, CCND1, NCOA3, HIPK1, MAPK3, COL1A2, MAPK8, STMN1, NKIRAS2, CALCR, FGFR1, NMI, ERBB2, DUSP10, KIT, SRC, IGF1R, RASGRP1, RB1CC1, ZAP70, PIK3R1, ARHGDIB, MAP2K1, SMAD7, NLK, MET, MAP2K4, IGF1, RCAN1, STAT3, DUSP2, RGS3, …	425	1256	13528	1.5966	0.460349	0.00214693	0.368355
GOTERM_BP_FAT	GO:0051222~positive regulation of protein transport	10	2.22717	0.000228846	GSK3B, IFNG, RHOA, SMAD4, TGFB3, SMAD3, CDH1, GLI3, TGFB1, TGFB2	425	67	13528	4.75083	0.49799	0.00238997	0.411444
GOTERM_BP_FAT	GO:0051249~regulation of lymphocyte activation	15	3.34076	0.000229143	IKZF1, TBX21, ERBB2, CD276, SOCS5, ZEB1, PNP, TGFB1, CDKN1A, CASP3, CD274, IFNG, ZAP70, FAS, CD24	425	148	13528	3.22607	0.498438	0.00238479	0.411976
GOTERM_BP_FAT	GO:0002694~regulation of leukocyte activation	16	3.56347	0.000229389	IKZF1, TBX21, ERBB2, SNCA, CD276, SOCS5, ZEB1, PNP, TGFB1, CDKN1A, CASP3, CD274, IFNG, ZAP70, FAS, CD24	425	166	13528	3.06801	0.49881	0.00237913	0.412417
GOTERM_BP_FAT	GO:0051050~positive regulation of transport	19	4.23163	0.00023318	STX1A, CREB1, SNCA, TGFB3, SMAD4, SMAD3, CDH1, GLI3, LDLRAP1, TGFB1, TGFB2, INHBB, AKT1, GSK3B, BAX, IFNG, RHOA, PIK3R1, AKT2	425	223	13528	2.71202	0.5045	0.00241011	0.419221
GOTERM_BP_FAT	GO:0050921~positive regulation of chemotaxis	7	1.55902	0.000235444	ADAM10, S1PR1, PDGFB, VEGFA, SMAD3, IL6R, TGFB1	425	29	13528	7.68325	0.507866	0.00242515	0.423281
GOTERM_BP_FAT	GO:0032844~regulation of homeostatic process	13	2.89532	0.000236427	AGTR1, CD44, SMAD7, BCL2, BAX, VEGFA, IFNG, CDK6, FOXO3, CD24, FKBP1B, MYC, TGFB1	425	114	13528	3.6298	0.509322	0.00242697	0.425046
GOTERM_BP_FAT	GO:0022604~regulation of cell morphogenesis	14	3.11804	0.000237516	PDPN, SMAD7, TGFB3, SMAD4, SMAD3, TGFB1, TGFB2, TIAM1, ROBO1, MAPT, NUMB, VEGFA, RHOA, NGFR	425	131	13528	3.40174	0.510928	0.00242985	0.426999
GOTERM_BP_FAT	GO:0031069~hair follicle morphogenesis	6	1.3363	0.000238727	NOTCH1, BCL2, TP63, NGFR, SNAI1, TGFB2	425	19	13528	10.0518	0.512708	0.00243395	0.429172
GOTERM_BP_FAT	GO:0008629~induction of apoptosis by intracellular signals	9	2.00445	0.000256014	CDKN1A, CASP3, HIPK1, BAX, TP53, TP63, CD24, ABL1, MYC	425	54	13528	5.3051	0.53743	0.00260119	0.460182
GOTERM_BP_FAT	GO:0032355~response to estradiol stimulus	9	2.00445	0.000256014	PDGFB, CCND2, PDGFA, PDGFRA, AURKA, BMP7, PTEN, STAT3, TGFB1	425	54	13528	5.3051	0.53743	0.00260119	0.460182
GOTERM_BP_FAT	GO:0045747~positive regulation of Notch signaling pathway	4	0.890869	0.000291684	SOX2, TP63, KIT, JAG1	425	5	13528	25.4645	0.584548	0.00295316	0.524139
GOTERM_BP_FAT	GO:0006259~DNA metabolic process	32	7.12695	0.000292848	HMGB1, PDGFB, UNG, MGMT, CCNE2, MEN1, FOS, CASP3, RAD21, CTGF, MYC, DNMT3B, CDC7, DNMT3A, FOXL2, NASP, TP53, IGF1, SIRT1, CDK2, FOXP1, CDC25A, RAD51, BTG2, SFPQ, BAX, TDG, DNMT1, ABL1, RBPJ, NFIA, REV3L	425	506	13528	2.013	0.586002	0.002955	0.526227
GOTERM_BP_FAT	GO:0022405~hair cycle process	8	1.78174	0.000295144	AKT1, NOTCH1, PDGFA, BCL2, TP63, NGFR, SNAI1, TGFB2	425	42	13528	6.06297	0.588856	0.0029682	0.530342
GOTERM_BP_FAT	GO:0022404~molting cycle process	8	1.78174	0.000295144	AKT1, NOTCH1, PDGFA, BCL2, TP63, NGFR, SNAI1, TGFB2	425	42	13528	6.06297	0.588856	0.0029682	0.530342
GOTERM_BP_FAT	GO:0001942~hair follicle development	8	1.78174	0.000295144	AKT1, NOTCH1, PDGFA, BCL2, TP63, NGFR, SNAI1, TGFB2	425	42	13528	6.06297	0.588856	0.0029682	0.530342
GOTERM_BP_FAT	GO:0048663~neuron fate commitment	8	1.78174	0.000295144	NOTCH3, WNT1, CDC42, NOTCH1, SOX2, SMAD4, GLI3, TGFB2	425	42	13528	6.06297	0.588856	0.0029682	0.530342
GOTERM_BP_FAT	GO:0060341~regulation of cellular localization	20	4.45434	0.00030913	SYT1, STX1A, CREB1, SNCA, TGFB3, SMAD4, SMAD3, CDH1, SIRT1, GLI3, FKBP1B, TGFB1, TGFB2, INHBB, HNF4A, GSK3B, GRM7, IFNG, RHOA, KCNQ1	425	248	13528	2.56698	0.605815	0.0030983	0.555407
GOTERM_BP_FAT	GO:0032570~response to progesterone stimulus	6	1.3363	0.000310167	FOS, ERBB2, TGFB3, FOSL1, TGFB1, TGFB2	425	20	13528	9.54918	0.607044	0.00309837	0.557265
GOTERM_BP_FAT	GO:0051385~response to mineralocorticoid stimulus	6	1.3363	0.000310167	FOS, CDKN1A, CCND1, BCL2, FOSL1, SRC	425	20	13528	9.54918	0.607044	0.00309837	0.557265
GOTERM_BP_FAT	GO:0006873~cellular ion homeostasis	26	5.79065	0.000312389	CALCR, ERBB2, SNCA, BCL2L1, FKBP1B, TGFB1, CKB, AGTR1, S1PR1, CXCR4, BCL2, QKI, CD24, KCNQ1, MYC, FTL, HCN2, SMAD7, TP53, ITPR1, TSC1, ATP2A2, BAX, CLDN1, KCNH2, CACNA1C	425	374	13528	2.21282	0.609666	0.00311022	0.561248
GOTERM_BP_FAT	GO:0031960~response to corticosteroid stimulus	11	2.44989	0.000315411	CALCR, FOS, CDKN1A, CCND1, MAP2K1, BCL2, IL6R, FAS, COL1A1, FOSL1, SRC	425	85	13528	4.11925	0.613202	0.00312992	0.566662
GOTERM_BP_FAT	GO:0016458~gene silencing	9	2.00445	0.000330947	DNMT3A, HDAC2, DICER1, SMAD3, SIRT6, SIRT7, SIRT1, KCNQ1, DNMT3B	425	56	13528	5.11563	0.630885	0.00327308	0.594495
GOTERM_BP_FAT	GO:0042303~molting cycle	8	1.78174	0.000343158	AKT1, NOTCH1, PDGFA, BCL2, TP63, NGFR, SNAI1, TGFB2	425	43	13528	5.92197	0.644215	0.00338255	0.616367
GOTERM_BP_FAT	GO:0042633~hair cycle	8	1.78174	0.000343158	AKT1, NOTCH1, PDGFA, BCL2, TP63, NGFR, SNAI1, TGFB2	425	43	13528	5.92197	0.644215	0.00338255	0.616367
GOTERM_BP_FAT	GO:0050920~regulation of chemotaxis	7	1.55902	0.000346093	ADAM10, S1PR1, PDGFB, VEGFA, SMAD3, IL6R, TGFB1	425	31	13528	7.18755	0.647345	0.0034003	0.621622
GOTERM_BP_FAT	GO:0048661~positive regulation of smooth muscle cell proliferation	7	1.55902	0.000346093	EGFR, S1PR1, PDGFB, VEGFA, NOTCH4, IGF1, IL6R	425	31	13528	7.18755	0.647345	0.0034003	0.621622
GOTERM_BP_FAT	GO:0014706~striated muscle tissue development	13	2.89532	0.000352928	FOXL2, ATG5, TSC1, SMAD7, ERBB2, ELN, RHOA, FOXC1, RCAN1, ITGB1, PTEN, FOXP1, TGFB2	425	119	13528	3.47729	0.654532	0.00345608	0.633862
GOTERM_BP_FAT	GO:0044092~negative regulation of molecular function	24	5.34521	0.000357943	HMGCR, SMAD7, SNCA, TP53, BIRC5, GABBR2, SIRT1, FKBP1B, LATS2, TGFB2, CDKN1C, AKT1, MEN1, HDAC4, CASP3, CDKN1A, DUSP2, S1PR1, HDAC2, HNF4A, RGS3, HIPK3, GRM7, ANGPTL4	425	334	13528	2.28723	0.659711	0.00349375	0.642841
GOTERM_BP_FAT	GO:0045787~positive regulation of cell cycle	9	2.00445	0.000374616	EGFR, AKT1, CCND1, CCND2, MDM2, IGF1, BIRC5, FOSL1, TGFB2	425	57	13528	5.02588	0.676378	0.00364441	0.67269
GOTERM_BP_FAT	GO:0048048~embryonic eye morphogenesis	5	1.11359	0.000385539	FOXL2, RARG, SP1, ZEB1, BMP7	425	12	13528	13.2627	0.686853	0.00373842	0.692239
GOTERM_BP_FAT	GO:0007431~salivary gland development	5	1.11359	0.000385539	EGFR, TGFB3, BMP7, TGFB1, TGFB2	425	12	13528	13.2627	0.686853	0.00373842	0.692239
GOTERM_BP_FAT	GO:0007610~behavior	30	6.68151	0.000390032	PDGFB, HMGCR, PDGFA, SNCA, CCL8, KIT, PTEN, CCL26, TGFB2, FOS, CCL22, CXCR4, ROBO1, BCL2, IFNG, ACSL4, PITX3, FOSL1, MAP2K1, MET, NR4A2, IL6R, ESR2, STAT3, VDAC1, S100B, ITGA5, GRM7, PDGFRB, CACNA1C	425	469	13528	2.03607	0.691062	0.00376978	0.70028
GOTERM_BP_FAT	GO:0045884~regulation of survival gene product expression	6	1.3363	0.000396697	AKT1, BAX, ESR1, BCL2L1, ESR2, MYC	425	21	13528	9.09445	0.697202	0.00382182	0.712206
GOTERM_BP_FAT	GO:0045814~negative regulation of gene expression, epigenetic	6	1.3363	0.000396697	DNMT3A, HDAC2, SIRT6, SIRT7, SIRT1, DNMT3B	425	21	13528	9.09445	0.697202	0.00382182	0.712206
GOTERM_BP_FAT	GO:0032943~mononuclear cell proliferation	8	1.78174	0.000397233	CXCR4, IFNB1, BCL2, BAX, TP53, FKBP1B, IMPDH2, TGFB1	425	44	13528	5.78738	0.697691	0.00381477	0.713165
GOTERM_BP_FAT	GO:0070661~leukocyte proliferation	8	1.78174	0.000397233	CXCR4, IFNB1, BCL2, BAX, TP53, FKBP1B, IMPDH2, TGFB1	425	44	13528	5.78738	0.697691	0.00381477	0.713165
GOTERM_BP_FAT	GO:0055082~cellular chemical homeostasis	26	5.79065	0.000397635	CALCR, ERBB2, SNCA, BCL2L1, FKBP1B, TGFB1, CKB, AGTR1, S1PR1, CXCR4, BCL2, QKI, CD24, KCNQ1, MYC, FTL, HCN2, SMAD7, TP53, ITPR1, TSC1, ATP2A2, BAX, CLDN1, KCNH2, CACNA1C	425	380	13528	2.17788	0.698057	0.00380649	0.713885
GOTERM_BP_FAT	GO:0042692~muscle cell differentiation	13	2.89532	0.000411535	KCNH1, ERBB2, IGF1, RCAN1, JAG1, ITGB1, FOXP1, WNT4, ATG5, TSC1, SEMA4C, QKI, ADAM12	425	121	13528	3.41982	0.710439	0.00392683	0.738753
GOTERM_BP_FAT	GO:0042246~tissue regeneration	7	1.55902	0.000414826	NOTCH3, NOTCH2, NOTCH1, FGA, IGF1, IGFBP1, GAP43	425	32	13528	6.96294	0.713295	0.00394568	0.74464
GOTERM_BP_FAT	GO:0048863~stem cell differentiation	7	1.55902	0.000414826	NOTCH2, DICER1, SOX2, TCL1A, IGF1, KIT, KLF4	425	32	13528	6.96294	0.713295	0.00394568	0.74464
GOTERM_BP_FAT	GO:0046661~male sex differentiation	10	2.22717	0.000440394	WNT4, CCND1, AR, BCL2, BAX, SOX2, PDGFRA, BCL2L2, BCL2L1, BCL2L11	425	73	13528	4.36035	0.734547	0.00417523	0.790363
GOTERM_BP_FAT	GO:0009952~anterior/posterior pattern formation	14	3.11804	0.000455258	YY1, SMAD4, LEF1, DLL1, GLI3, CTNNBIP1, WNT1, NOTCH1, HIPK1, BTG2, SFRP2, LRP6, AXIN2, RBPJ	425	140	13528	3.18306	0.746171	0.00430234	0.816937
GOTERM_BP_FAT	GO:0042326~negative regulation of phosphorylation	8	1.78174	0.000457909	CDKN1C, MEN1, CDKN1A, HNF4A, CDKN2C, SMAD7, BAX, TGFB1	425	45	13528	5.65877	0.74819	0.0043138	0.821675
GOTERM_BP_FAT	GO:0043086~negative regulation of catalytic activity	21	4.67706	0.000468362	HMGCR, SMAD7, SNCA, TP53, BIRC5, GABBR2, SIRT1, FKBP1B, LATS2, TGFB2, CDKN1C, AKT1, MEN1, CASP3, CDKN1A, DUSP2, S1PR1, RGS3, HIPK3, GRM7, ANGPTL4	425	277	13528	2.41315	0.755995	0.00439833	0.840358
GOTERM_BP_FAT	GO:0050769~positive regulation of neurogenesis	9	2.00445	0.000476033	NOTCH1, TIAM1, ROBO1, MAPT, SOX2, NUMB, RHOA, KIT, NGFR	425	59	13528	4.85551	0.76157	0.00445633	0.854066
GOTERM_BP_FAT	GO:0043405~regulation of MAP kinase activity	14	3.11804	0.000487554	EGFR, PDGFB, MAP2K1, HMGCR, ERBB2, MET, TGFB3, KIT, TGFB1, DUSP2, RGS3, CXCR4, HIPK3, CD24	425	141	13528	3.16048	0.769702	0.00454981	0.87465
GOTERM_BP_FAT	GO:0006476~protein amino acid deacetylation	6	1.3363	0.000500271	HDAC4, HDAC2, HDAC1, SIRT6, SIRT7, SIRT1	425	22	13528	8.68107	0.778358	0.00465382	0.897367
GOTERM_BP_FAT	GO:0022407~regulation of cell-cell adhesion	6	1.3363	0.000500271	MAP2K1, ITGA6, SMAD7, L1CAM, CD24, TGFB1	425	22	13528	8.68107	0.778358	0.00465382	0.897367
GOTERM_BP_FAT	GO:0043254~regulation of protein complex assembly	11	2.44989	0.000501892	HMGB1, CDC42, GSK3B, MAPT, ELN, ARPC5, MAPRE1, RICTOR, CD24, SRF, AHR	425	90	13528	3.89041	0.779438	0.00465449	0.900262
GOTERM_BP_FAT	GO:0007411~axon guidance	12	2.67261	0.00052293	ALCAM, CXCR4, ROBO1, ANK3, ERBB2, L1CAM, NGFR, GAS1, BMP7, GAP43, GFRA3, MYCBP2	425	107	13528	3.56979	0.792983	0.00483429	0.937831
GOTERM_BP_FAT	GO:0045834~positive regulation of lipid metabolic process	8	1.78174	0.000525755	AKT1, AGTR1, CDC42, PPARA, HNF4A, IFNG, TGFB1, AKT2	425	46	13528	5.53575	0.794737	0.00484548	0.942875
GOTERM_BP_FAT	GO:0050795~regulation of behavior	8	1.78174	0.000525755	ADAM10, S1PR1, PDGFB, VEGFA, SMAD3, IL6R, ESR2, TGFB1	425	46	13528	5.53575	0.794737	0.00484548	0.942875
GOTERM_BP_FAT	GO:0018108~peptidyl-tyrosine phosphorylation	8	1.78174	0.000525755	ERBB2, IFNG, ZAP70, PDGFRA, PDGFRB, KIT, ABL1, SRC	425	46	13528	5.53575	0.794737	0.00484548	0.942875
GOTERM_BP_FAT	GO:0048610~reproductive cellular process	15	3.34076	0.000578115	HMGCR, BCL2L2, FOXO3, KIT, BCL2L1, ITGB1, NR2C2, TGFB1, AKT1, CCND1, WNT4, CXCR4, BAX, BCL2, FOXC1	425	162	13528	2.94728	0.824691	0.00531064	1.03631
GOTERM_BP_FAT	GO:0000060~protein import into nucleus, translocation	7	1.55902	0.000583919	AKT1, IFNG, TGFB3, TP53, GLI3, TGFB1, TGFB2	425	34	13528	6.55336	0.82773	0.00534752	1.04667
GOTERM_BP_FAT	GO:0048520~positive regulation of behavior	7	1.55902	0.000583919	ADAM10, S1PR1, PDGFB, VEGFA, SMAD3, IL6R, TGFB1	425	34	13528	6.55336	0.82773	0.00534752	1.04667
GOTERM_BP_FAT	GO:0042113~B cell activation	10	2.22717	0.000595051	HDAC4, IKZF1, IFNB1, BCL2, BAX, TP53, CD24, ITGB1, FOXP1, PIK3R1	425	76	13528	4.18824	0.833412	0.0054327	1.06652
GOTERM_BP_FAT	GO:0030308~negative regulation of cell growth	11	2.44989	0.000598481	CDKN1A, HNF4A, CDKN2C, BCL2, SMAD4, TP53, SMAD3, TP63, ESR2, TGFB1, TGFB2	425	92	13528	3.80583	0.835125	0.00544743	1.07264
GOTERM_BP_FAT	GO:0031329~regulation of cellular catabolic process	9	2.00445	0.000598645	AKT1, HDAC4, PPARA, BECN1, SMAD7, IFNG, MDM2, IGF1, AKT2	425	61	13528	4.69632	0.835206	0.0054325	1.07293
GOTERM_BP_FAT	GO:0016049~cell growth	9	2.00445	0.000598645	FGFR1, NOTCH2, AR, PDGFB, BCL2, TGFB3, SOCS5, TGFB1, TGFB2	425	61	13528	4.69632	0.835206	0.0054325	1.07293
GOTERM_BP_FAT	GO:0051302~regulation of cell division	8	1.78174	0.000601364	MEN1, PDGFB, PDGFA, VEGFA, TGFB3, PDGFC, TGFB1, TGFB2	425	47	13528	5.41797	0.836551	0.00544073	1.07778
GOTERM_BP_FAT	GO:0045926~negative regulation of growth	12	2.67261	0.000661753	MEN1, CDKN1A, HNF4A, CDKN2C, BCL2, SMAD4, TP53, SMAD3, TP63, ESR2, TGFB1, TGFB2	425	110	13528	3.47243	0.863741	0.0059677	1.1854
GOTERM_BP_FAT	GO:0042129~regulation of T cell proliferation	9	2.00445	0.000668866	CASP3, ERBB2, CD274, IFNG, ZAP70, CD276, CD24, PNP, TGFB1	425	62	13528	4.62057	0.86663	0.00601367	1.19807
GOTERM_BP_FAT	GO:0045936~negative regulation of phosphate metabolic process	8	1.78174	0.000685357	CDKN1C, MEN1, CDKN1A, HNF4A, CDKN2C, SMAD7, BAX, TGFB1	425	48	13528	5.3051	0.873095	0.0061432	1.22744
GOTERM_BP_FAT	GO:0032582~negative regulation of gene-specific transcription	8	1.78174	0.000685357	CDKN1C, HDAC4, PPARA, HDAC2, HDAC1, IKZF1, SMAD7, SMAD3	425	48	13528	5.3051	0.873095	0.0061432	1.22744
GOTERM_BP_FAT	GO:0018212~peptidyl-tyrosine modification	8	1.78174	0.000685357	ERBB2, IFNG, ZAP70, PDGFRA, PDGFRB, KIT, ABL1, SRC	425	48	13528	5.3051	0.873095	0.0061432	1.22744
GOTERM_BP_FAT	GO:0010563~negative regulation of phosphorus metabolic process	8	1.78174	0.000685357	CDKN1C, MEN1, CDKN1A, HNF4A, CDKN2C, SMAD7, BAX, TGFB1	425	48	13528	5.3051	0.873095	0.0061432	1.22744
GOTERM_BP_FAT	GO:0051240~positive regulation of multicellular organismal process	19	4.23163	0.000691696	EGFR, IKZF1, CREB1, SNCA, TGFB3, CD276, SMAD3, IL6R, SRF, TGFB1, TGFB2, IFNAR1, AKT1, HDAC2, BAX, BCL2, IFNG, VKORC1, BMP7	425	244	13528	2.47861	0.875496	0.00618146	1.23872
GOTERM_BP_FAT	GO:0007611~learning or memory	12	2.67261	0.000714341	FOS, S100B, HMGCR, ITGA5, GRM7, KIT, ESR2, ACSL4, CACNA1C, FOSL1, PTEN, VDAC1	425	111	13528	3.44114	0.883708	0.00636437	1.27903
GOTERM_BP_FAT	GO:0010038~response to metal ion	13	2.89532	0.000734913	EGFR, SYT1, FGG, CCND1, IMPA1, FGA, FGB, BCL2, SNCA, LEF1, MAPK8, BCL2L1, PTEN	425	129	13528	3.20773	0.890698	0.00652782	1.31563
GOTERM_BP_FAT	GO:0045668~negative regulation of osteoblast differentiation	5	1.11359	0.000741715	MEN1, SOX2, SMAD3, CDK6, AXIN2	425	14	13528	11.3681	0.892915	0.00656869	1.32773
GOTERM_BP_FAT	GO:0033135~regulation of peptidyl-serine phosphorylation	5	1.11359	0.000741715	SMAD7, BCL2, BAX, IFNG, TGFB1	425	14	13528	11.3681	0.892915	0.00656869	1.32773
GOTERM_BP_FAT	GO:0019216~regulation of lipid metabolic process	12	2.67261	0.000770356	AKT1, AGTR1, CDC42, PPARA, ACSL1, HNF4A, PDGFB, PDGFA, SNCA, IFNG, TGFB1, AKT2	425	112	13528	3.41042	0.901769	0.00680158	1.37867
GOTERM_BP_FAT	GO:0009896~positive regulation of catabolic process	8	1.78174	0.00077838	AKT1, PPARA, BECN1, SMAD7, IFNG, MDM2, IGF1, AKT2	425	49	13528	5.19683	0.904116	0.00685212	1.39293
GOTERM_BP_FAT	GO:0048565~gut development	7	1.55902	0.000802134	NOTCH1, BCL2, COL3A1, TGFB3, GLI3, NR1H4, TGFB1	425	36	13528	6.18928	0.910739	0.00704	1.43515
GOTERM_BP_FAT	GO:0016202~regulation of striated muscle tissue development	8	1.78174	0.000881103	HDAC4, NOTCH1, HDAC1, BCL2, SMAD3, LEF1, TGFB1, TWIST1	425	50	13528	5.09289	0.929643	0.00770825	1.57538
GOTERM_BP_FAT	GO:0051223~regulation of protein transport	12	2.67261	0.000893358	HNF4A, GSK3B, IFNG, RHOA, SMAD4, TGFB3, SMAD3, CDH1, SIRT1, GLI3, TGFB1, TGFB2	425	114	13528	3.35059	0.932194	0.00779245	1.59713
GOTERM_BP_FAT	GO:0021536~diencephalon development	7	1.55902	0.000932436	WNT1, RAX, CREB1, BAX, SOX2, CDH1, GLI1	425	37	13528	6.022	0.939727	0.00810861	1.66644
GOTERM_BP_FAT	GO:0050680~negative regulation of epithelial cell proliferation	6	1.3363	0.000934114	CDKN1C, CDK6, GAS1, ESR2, TGFB1, TGFB2	425	25	13528	7.63934	0.940031	0.00809977	1.66941
GOTERM_BP_FAT	GO:0048562~embryonic organ morphogenesis	13	2.89532	0.000963387	MEN1, WNT1, FOXL2, RARG, SP1, SOX2, TGFB3, ZEB1, GAS1, BMP7, MYC, GLI3, GLI1	425	133	13528	3.11126	0.945095	0.00832869	1.7213
GOTERM_BP_FAT	GO:0033627~cell adhesion mediated by integrin	4	0.890869	0.000973961	ITGA6, ITGA5, L1CAM, ITGB1	425	7	13528	18.1889	0.946818	0.00839567	1.74004
GOTERM_BP_FAT	GO:0048762~mesenchymal cell differentiation	8	1.78174	0.000994222	NOTCH1, HAND2, BCL2, LEF1, FOXC1, BMP7, TGFB1, TGFB2	425	51	13528	4.99303	0.949968	0.00854521	1.77593
GOTERM_BP_FAT	GO:0014031~mesenchymal cell development	8	1.78174	0.000994222	NOTCH1, HAND2, BCL2, LEF1, FOXC1, BMP7, TGFB1, TGFB2	425	51	13528	4.99303	0.949968	0.00854521	1.77593
GOTERM_BP_FAT	GO:0042391~regulation of membrane potential	13	2.89532	0.00102892	HCN2, TSC1, SMAD7, ERBB2, BCL2, BAX, SNCA, CLDN1, QKI, BCL2L1, KCNH2, KCNQ1, TGFB1	425	134	13528	3.08804	0.954936	0.00881713	1.83737
GOTERM_BP_FAT	GO:0048568~embryonic organ development	15	3.34076	0.00104344	FOXL2, RARG, SOX2, TGFB3, TFEB, GAS1, ZEB1, GLI3, GLI1, MEN1, WNT1, SP1, VEGFA, BMP7, MYC	425	172	13528	2.77592	0.956866	0.0089157	1.86307
GOTERM_BP_FAT	GO:0045767~regulation of anti-apoptosis	7	1.55902	0.00107843	CDKN1A, BTG2, SMAD7, BAX, IL6R, BCL2L1, SIRT1	425	38	13528	5.86353	0.961183	0.00918737	1.92497
GOTERM_BP_FAT	GO:0050863~regulation of T cell activation	12	2.67261	0.00110801	CASP3, IKZF1, ERBB2, CD274, IFNG, ZAP70, CD276, SOCS5, ZEB1, CD24, PNP, TGFB1	425	117	13528	3.26468	0.964494	0.00941171	1.97727
GOTERM_BP_FAT	GO:0008584~male gonad development	8	1.78174	0.00111846	WNT4, CCND1, AR, BCL2, BAX, BCL2L2, BCL2L1, BCL2L11	425	52	13528	4.89701	0.965595	0.00947337	1.99574
GOTERM_BP_FAT	GO:0060485~mesenchyme development	8	1.78174	0.00111846	NOTCH1, HAND2, BCL2, LEF1, FOXC1, BMP7, TGFB1, TGFB2	425	52	13528	4.89701	0.965595	0.00947337	1.99574
GOTERM_BP_FAT	GO:0035137~hindlimb morphogenesis	6	1.3363	0.0011271	NOTCH1, RARG, DICER1, GDF5, LRP6, TWIST1	425	26	13528	7.34552	0.96648	0.00951951	2.01102
GOTERM_BP_FAT	GO:0050670~regulation of lymphocyte proliferation	10	2.22717	0.00113265	CDKN1A, CASP3, ERBB2, CD274, IFNG, ZAP70, CD276, CD24, PNP, TGFB1	425	83	13528	3.83501	0.967036	0.00953944	2.02082
GOTERM_BP_FAT	GO:0002683~negative regulation of immune system process	10	2.22717	0.00113265	CASP3, ERBB2, CD274, COL3A1, CD276, FAS, SOCS5, CD24, TGFB1, TGFB2	425	83	13528	3.83501	0.967036	0.00953944	2.02082
GOTERM_BP_FAT	GO:0050801~ion homeostasis	26	5.79065	0.00114807	CALCR, ERBB2, SNCA, BCL2L1, FKBP1B, TGFB1, CKB, AGTR1, S1PR1, CXCR4, BCL2, QKI, CD24, KCNQ1, MYC, FTL, HCN2, SMAD7, TP53, ITPR1, TSC1, ATP2A2, BAX, CLDN1, KCNH2, CACNA1C	425	409	13528	2.02346	0.968534	0.00964182	2.04807
GOTERM_BP_FAT	GO:0048872~homeostasis of number of cells	11	2.44989	0.00115121	MEN1, AKT1, CASP3, SP1, BCL2, BAX, VEGFA, IFNG, FAS, BCL2L11, TGFB1	425	100	13528	3.50136	0.96883	0.00964122	2.05362
GOTERM_BP_FAT	GO:0032944~regulation of mononuclear cell proliferation	10	2.22717	0.00123423	CDKN1A, CASP3, ERBB2, CD274, IFNG, ZAP70, CD276, CD24, PNP, TGFB1	425	84	13528	3.78936	0.975731	0.0103047	2.20016
GOTERM_BP_FAT	GO:0070663~regulation of leukocyte proliferation	10	2.22717	0.00123423	CDKN1A, CASP3, ERBB2, CD274, IFNG, ZAP70, CD276, CD24, PNP, TGFB1	425	84	13528	3.78936	0.975731	0.0103047	2.20016
GOTERM_BP_FAT	GO:0006109~regulation of carbohydrate metabolic process	7	1.55902	0.00124133	AKT1, HDAC4, HNF4A, IFNG, IGF1, NR1H4, AKT2	425	39	13528	5.71318	0.976245	0.010335	2.21269
GOTERM_BP_FAT	GO:0051412~response to corticosterone stimulus	5	1.11359	0.0012831	FOS, CDKN1A, CCND1, BCL2, FOSL1	425	16	13528	9.94706	0.979056	0.0106517	2.28633
GOTERM_BP_FAT	GO:0051148~negative regulation of muscle cell differentiation	5	1.11359	0.0012831	HDAC4, NOTCH1, HDAC1, EZH2, RCAN1	425	16	13528	9.94706	0.979056	0.0106517	2.28633
GOTERM_BP_FAT	GO:0046777~protein amino acid autophosphorylation	10	2.22717	0.00134304	EGFR, AKT1, IGF1R, ERBB2, NLK, MET, ZAP70, PDGFRA, PDGFRB, KIT	425	85	13528	3.74478	0.982518	0.0111162	2.39191
GOTERM_BP_FAT	GO:0042130~negative regulation of T cell proliferation	6	1.3363	0.0013481	CASP3, ERBB2, CD274, CD276, CD24, TGFB1	425	27	13528	7.07346	0.982783	0.0111273	2.40082
GOTERM_BP_FAT	GO:0051250~negative regulation of lymphocyte activation	8	1.78174	0.00140327	CASP3, ERBB2, CD274, CD276, FAS, SOCS5, CD24, TGFB1	425	54	13528	4.71564	0.985422	0.0115488	2.49791
GOTERM_BP_FAT	GO:0007229~integrin-mediated signaling pathway	9	2.00445	0.00150251	ADAM10, FUT8, ITGA6, CTGF, ITGA5, ITGAV, COL3A1, ITGA11, ITGB1	425	70	13528	4.0925	0.989192	0.0123274	2.67231
GOTERM_BP_FAT	GO:0007584~response to nutrient	13	2.89532	0.00150471	MUC1, RARG, PDGFA, SOX2, PTEN, TGFB1, CCND1, ACSL1, CD44, BCL2, COL1A1, BMP7, KLF4	425	140	13528	2.9557	0.989263	0.0123118	2.67618
GOTERM_BP_FAT	GO:0051893~regulation of focal adhesion formation	4	0.890869	0.00152218	TSC1, SMAD3, MMP14, PTEN	425	8	13528	15.9153	0.989814	0.0124203	2.70685
GOTERM_BP_FAT	GO:0030857~negative regulation of epithelial cell differentiation	4	0.890869	0.00152218	CCND1, NOTCH4, TP63, ZEB1	425	8	13528	15.9153	0.989814	0.0124203	2.70685
GOTERM_BP_FAT	GO:0045737~positive regulation of cyclin-dependent protein kinase activity	4	0.890869	0.00152218	EGFR, AKT1, CCND1, CCND2	425	8	13528	15.9153	0.989814	0.0124203	2.70685
GOTERM_BP_FAT	GO:0010553~negative regulation of specific transcription from RNA polymerase II promoter	7	1.55902	0.00162293	HDAC4, PPARA, HDAC2, HDAC1, IKZF1, SMAD7, SMAD3	425	41	13528	5.43449	0.992483	0.0132018	2.88354
GOTERM_BP_FAT	GO:0034329~cell junction assembly	7	1.55902	0.00162293	PTPRK, TJP1, ITGA6, ITGA5, SMAD7, BCL2, LAMC1	425	41	13528	5.43449	0.992483	0.0132018	2.88354
GOTERM_BP_FAT	GO:0019725~cellular homeostasis	28	6.23608	0.00162708	CALCR, MCL1, ERBB2, SNCA, BCL2L1, SRF, FKBP1B, TGFB1, CKB, AGTR1, S1PR1, CXCR4, BCL2, QKI, CD24, KCNQ1, MYC, FTL, HCN2, SMAD7, TP53, ITPR1, ATP2A2, TSC1, BAX, CLDN1, CACNA1C, KCNH2	425	466	13528	1.91257	0.992577	0.0131997	2.89081
GOTERM_BP_FAT	GO:0060070~Wnt receptor signaling pathway through beta-catenin	5	1.11359	0.00163673	CCND1, RARG, GSK3B, LRP6, SOX4	425	17	13528	9.36194	0.99279	0.0132419	2.90773
GOTERM_BP_FAT	GO:0060393~regulation of pathway-restricted SMAD protein phosphorylation	5	1.11359	0.00163673	SMAD7, SMAD4, TGFB3, BMP7, TGFB1	425	17	13528	9.36194	0.99279	0.0132419	2.90773
GOTERM_BP_FAT	GO:0002053~positive regulation of mesenchymal cell proliferation	5	1.11359	0.00163673	PDGFA, VEGFA, TP63, GAS1, FOXP1	425	17	13528	9.36194	0.99279	0.0132419	2.90773
GOTERM_BP_FAT	GO:0048771~tissue remodeling	8	1.78174	0.00174175	ATG5, ERBB2, BAX, VEGFA, TGFB3, FOXC1, MMP14, TGFB1	425	56	13528	4.54723	0.994747	0.0140486	3.09154
GOTERM_BP_FAT	GO:0009612~response to mechanical stimulus	8	1.78174	0.00174175	FOS, BTG2, SOX2, RCAN1, COL1A1, MMP14, FOSL1, MYC	425	56	13528	4.54723	0.994747	0.0140486	3.09154
GOTERM_BP_FAT	GO:0046651~lymphocyte proliferation	7	1.55902	0.00184423	CXCR4, IFNB1, BCL2, BAX, TP53, FKBP1B, IMPDH2	425	42	13528	5.3051	0.996144	0.01483	3.27059
GOTERM_BP_FAT	GO:0050868~negative regulation of T cell activation	7	1.55902	0.00184423	CASP3, ERBB2, CD274, CD276, SOCS5, CD24, TGFB1	425	42	13528	5.3051	0.996144	0.01483	3.27059
GOTERM_BP_FAT	GO:0030856~regulation of epithelial cell differentiation	6	1.3363	0.00188365	CCND1, NOTCH1, NOTCH4, TP63, ZEB1, CD24	425	29	13528	6.58564	0.996576	0.0151046	3.33939
GOTERM_BP_FAT	GO:0018105~peptidyl-serine phosphorylation	6	1.3363	0.00188365	AKT1, GSK3B, BCL2, NLK, HIPK3, IFNG	425	29	13528	6.58564	0.996576	0.0151046	3.33939
GOTERM_BP_FAT	GO:0048738~cardiac muscle tissue development	8	1.78174	0.00193315	ATG5, TSC1, SMAD7, FOXC1, ITGB1, PTEN, FOXP1, TGFB2	425	57	13528	4.46745	0.997051	0.0154577	3.42571
GOTERM_BP_FAT	GO:0030336~negative regulation of cell migration	8	1.78174	0.00193315	PTPRK, MUC2, PDGFB, SMAD7, BCL2, RRAS, PTEN, TGFB1	425	57	13528	4.46745	0.997051	0.0154577	3.42571
GOTERM_BP_FAT	GO:0002695~negative regulation of leukocyte activation	8	1.78174	0.00193315	CASP3, ERBB2, CD274, CD276, FAS, SOCS5, CD24, TGFB1	425	57	13528	4.46745	0.997051	0.0154577	3.42571
GOTERM_BP_FAT	GO:0033673~negative regulation of kinase activity	10	2.22717	0.00200877	CDKN1C, MEN1, AKT1, CDKN1A, CASP3, DUSP2, HMGCR, RGS3, HIPK3, LATS2	425	90	13528	3.53673	0.997653	0.0160157	3.55743
GOTERM_BP_FAT	GO:0030501~positive regulation of bone mineralization	5	1.11359	0.00205279	CD276, TGFB3, SMAD3, BMP7, TGFB1	425	18	13528	8.84183	0.997945	0.016321	3.63404
GOTERM_BP_FAT	GO:0000080~G1 phase of mitotic cell cycle	5	1.11359	0.00205279	E2F1, CDKN1C, MDM2, CDK6, CDK2	425	18	13528	8.84183	0.997945	0.016321	3.63404
GOTERM_BP_FAT	GO:0001837~epithelial to mesenchymal transition	5	1.11359	0.00205279	NOTCH1, LEF1, BMP7, TGFB1, TGFB2	425	18	13528	8.84183	0.997945	0.016321	3.63404
GOTERM_BP_FAT	GO:0045768~positive regulation of anti-apoptosis	6	1.3363	0.00220306	CDKN1A, BTG2, SMAD7, IL6R, BCL2L1, SIRT1	425	30	13528	6.36612	0.998694	0.0174604	3.8951
GOTERM_BP_FAT	GO:0010627~regulation of protein kinase cascade	18	4.00891	0.00222507	ERBB2, IGF1, IL6R, RICTOR, PTEN, TGFB1, TGFB2, AKT1, MEN1, TNFSF10, HNF4A, HIPK3, IFNG, RHOA, SEMA4C, CD24, TNFAIP3, AKT2	425	249	13528	2.30101	0.998778	0.0175873	3.93328
GOTERM_BP_FAT	GO:0002040~sprouting angiogenesis	4	0.890869	0.00223038	NOTCH1, ROBO1, RBPJ, SRF	425	9	13528	14.1469	0.998797	0.0175829	3.9425
GOTERM_BP_FAT	GO:0034405~response to fluid shear stress	4	0.890869	0.00223038	AKT1, SMAD7, TGFB3, TGFB1	425	9	13528	14.1469	0.998797	0.0175829	3.9425
GOTERM_BP_FAT	GO:0010869~regulation of receptor biosynthetic process	4	0.890869	0.00223038	PPARA, HDAC2, HDAC1, ITGAV	425	9	13528	14.1469	0.998797	0.0175829	3.9425
GOTERM_BP_FAT	GO:0043280~positive regulation of caspase activity	8	1.78174	0.0023645	MEN1, FOXL2, CASP9, IFNB1, BAX, TP53, SMAD3, MYC	425	59	13528	4.31601	0.999198	0.0185829	4.17482
GOTERM_BP_FAT	GO:0010952~positive regulation of peptidase activity	8	1.78174	0.0023645	MEN1, FOXL2, CASP9, IFNB1, BAX, TP53, SMAD3, MYC	425	59	13528	4.31601	0.999198	0.0185829	4.17482
GOTERM_BP_FAT	GO:0007568~aging	11	2.44989	0.00236616	FOS, BCL2, NOTCH4, TGFB3, TP53, TP63, LOXL2, SRF, SIRT1, PTEN, TGFB1	425	110	13528	3.18306	0.999202	0.0185475	4.17769
GOTERM_BP_FAT	GO:0050867~positive regulation of cell activation	11	2.44989	0.0025297	CDKN1A, IKZF1, PDPN, TBX21, IFNG, ZAP70, CD276, SOCS5, CD24, PNP, TGFB1	425	111	13528	3.15438	0.999513	0.0197669	4.46027
GOTERM_BP_FAT	GO:0070169~positive regulation of biomineral formation	5	1.11359	0.00253654	CD276, TGFB3, SMAD3, BMP7, TGFB1	425	19	13528	8.37647	0.999523	0.0197687	4.47207
GOTERM_BP_FAT	GO:0033674~positive regulation of kinase activity	17	3.78619	0.00256016	EGFR, PDGFB, MAP2K1, ERBB2, MET, TGFB3, KIT, TGFB1, TGFB2, AKT1, CDC42, CCND1, CCND2, CXCR4, PDGFC, CD24, GAP43	425	231	13528	2.34251	0.999555	0.0198997	4.51281
GOTERM_BP_FAT	GO:0040013~negative regulation of locomotion	8	1.78174	0.00286643	PTPRK, MUC2, PDGFB, SMAD7, BCL2, RRAS, PTEN, TGFB1	425	61	13528	4.1745	0.999824	0.0221998	5.03961
GOTERM_BP_FAT	GO:0009636~response to toxin	8	1.78174	0.00286643	FOS, CDKN1A, BCL2, BAX, NR4A2, CDH1, FAS, SRF	425	61	13528	4.1745	0.999824	0.0221998	5.03961
GOTERM_BP_FAT	GO:0032910~regulation of transforming growth factor-beta3 production	3	0.668151	0.00287915	CREB1, SMAD3, CD24	425	3	13528	31.8306	0.99983	0.0222402	5.06142
GOTERM_BP_FAT	GO:0070141~response to UV-A	3	0.668151	0.00287915	EGFR, AKT1, CCND1	425	3	13528	31.8306	0.99983	0.0222402	5.06142
GOTERM_BP_FAT	GO:0031062~positive regulation of histone methylation	3	0.668151	0.00287915	MEN1, DNMT1, DNMT3B	425	3	13528	31.8306	0.99983	0.0222402	5.06142
GOTERM_BP_FAT	GO:0070664~negative regulation of leukocyte proliferation	6	1.3363	0.00295745	CASP3, ERBB2, CD274, CD276, CD24, TGFB1	425	32	13528	5.96824	0.999866	0.0227807	5.19563
GOTERM_BP_FAT	GO:0032945~negative regulation of mononuclear cell proliferation	6	1.3363	0.00295745	CASP3, ERBB2, CD274, CD276, CD24, TGFB1	425	32	13528	5.96824	0.999866	0.0227807	5.19563
GOTERM_BP_FAT	GO:0050672~negative regulation of lymphocyte proliferation	6	1.3363	0.00295745	CASP3, ERBB2, CD274, CD276, CD24, TGFB1	425	32	13528	5.96824	0.999866	0.0227807	5.19563
GOTERM_BP_FAT	GO:0060021~palate development	6	1.3363	0.00295745	MEN1, PDGFRA, SMAD4, TGFB3, LEF1, GAS1	425	32	13528	5.96824	0.999866	0.0227807	5.19563
GOTERM_BP_FAT	GO:0009267~cellular response to starvation	6	1.3363	0.00295745	ATG9A, ATG4C, ATG5, BECN1, TP53, SIRT1	425	32	13528	5.96824	0.999866	0.0227807	5.19563
GOTERM_BP_FAT	GO:0051384~response to glucocorticoid stimulus	9	2.00445	0.00300455	CALCR, FOS, CDKN1A, CCND1, MAP2K1, BCL2, IL6R, FAS, FOSL1	425	78	13528	3.67276	0.999884	0.0230808	5.27627
GOTERM_BP_FAT	GO:0010676~positive regulation of cellular carbohydrate metabolic process	5	1.11359	0.00309314	AKT1, HNF4A, IFNG, IGF1, AKT2	425	20	13528	7.95765	0.999911	0.0236939	5.42778
GOTERM_BP_FAT	GO:0045913~positive regulation of carbohydrate metabolic process	5	1.11359	0.00309314	AKT1, HNF4A, IFNG, IGF1, AKT2	425	20	13528	7.95765	0.999911	0.0236939	5.42778
GOTERM_BP_FAT	GO:0051348~negative regulation of transferase activity	10	2.22717	0.00312965	CDKN1C, MEN1, AKT1, CDKN1A, CASP3, DUSP2, HMGCR, RGS3, HIPK3, LATS2	425	96	13528	3.31569	0.99992	0.0239099	5.49014
GOTERM_BP_FAT	GO:0009894~regulation of catabolic process	10	2.22717	0.00312965	AKT1, HDAC4, PPARA, BECN1, SMAD7, IFNG, MDM2, IGF1, MDM4, AKT2	425	96	13528	3.31569	0.99992	0.0239099	5.49014
GOTERM_BP_FAT	GO:0051098~regulation of binding	13	2.89532	0.00316901	MEN1, HDAC4, HDAC2, NCOA3, HNF4A, SMAD7, BCL2, BAX, SMAD4, SMAD3, SIRT1, LDLRAP1, TGFB1	425	153	13528	2.70456	0.999929	0.0241463	5.55735
GOTERM_BP_FAT	GO:0051251~positive regulation of lymphocyte activation	10	2.22717	0.00335678	CDKN1A, IKZF1, TBX21, IFNG, ZAP70, CD276, SOCS5, CD24, PNP, TGFB1	425	97	13528	3.2815	0.99996	0.0254965	5.8773
GOTERM_BP_FAT	GO:0045665~negative regulation of neuron differentiation	6	1.3363	0.0033974	NOTCH3, NOTCH1, SOX2, RHOA, DLL1, CD24	425	33	13528	5.78738	0.999965	0.0257368	5.94638
GOTERM_BP_FAT	GO:0051271~negative regulation of cell motion	8	1.78174	0.00344619	PTPRK, MUC2, PDGFB, SMAD7, BCL2, RRAS, PTEN, TGFB1	425	63	13528	4.04198	0.999969	0.0260368	6.0293
GOTERM_BP_FAT	GO:0045619~regulation of lymphocyte differentiation	8	1.78174	0.00344619	IKZF1, ERBB2, ZAP70, FAS, SOCS5, ZEB1, CD24, PNP	425	63	13528	4.04198	0.999969	0.0260368	6.0293
GOTERM_BP_FAT	GO:0002684~positive regulation of immune system process	17	3.78619	0.00345078	ADAM10, IKZF1, TBX21, CD276, CACNB3, IL6R, SOCS5, PNP, TGFB1, FOXP1, TGFB2, CDKN1A, IFNB1, VEGFA, IFNG, ZAP70, CD24	425	238	13528	2.27361	0.99997	0.0260059	6.03709
GOTERM_BP_FAT	GO:0051051~negative regulation of transport	12	2.67261	0.00346608	INHBB, AKT1, HNF4A, SLC15A1, GRM7, BCL2, ITGAV, SNCA, KCNQ1, PTEN, TGFB1, AKT2	425	135	13528	2.82939	0.999971	0.0260548	6.06308
GOTERM_BP_FAT	GO:0045793~positive regulation of cell size	7	1.55902	0.00368523	AKT1, ADAM10, MAPT, RB1CC1, IGFBP1, CDK4, TGFB2	425	48	13528	4.64196	0.999985	0.0276134	6.43451
GOTERM_BP_FAT	GO:0010721~negative regulation of cell development	7	1.55902	0.00368523	SMAD7, RHOA, TP53, NGFR, CD24, BMP7, TGFB1	425	48	13528	4.64196	0.999985	0.0276134	6.43451
GOTERM_BP_FAT	GO:0051346~negative regulation of hydrolase activity	7	1.55902	0.00368523	SNCA, TP53, BIRC5, FKBP1B, SIRT1, ANGPTL4, TGFB2	425	48	13528	4.64196	0.999985	0.0276134	6.43451
GOTERM_BP_FAT	GO:0051318~G1 phase	5	1.11359	0.00372759	E2F1, CDKN1C, MDM2, CDK6, CDK2	425	21	13528	7.57871	0.999987	0.0278578	6.50616
GOTERM_BP_FAT	GO:0051347~positive regulation of transferase activity	17	3.78619	0.00374603	EGFR, PDGFB, MAP2K1, ERBB2, MET, TGFB3, KIT, TGFB1, TGFB2, AKT1, CDC42, CCND1, CCND2, CXCR4, PDGFC, CD24, GAP43	425	240	13528	2.25467	0.999988	0.0279247	6.53731
GOTERM_BP_FAT	GO:0030217~T cell differentiation	8	1.78174	0.00411122	IKZF1, BCL2, ZAP70, TP53, SOX4, PATZ1, FAS, TGFB1	425	65	13528	3.91761	0.999996	0.0305351	7.15257
GOTERM_BP_FAT	GO:0032868~response to insulin stimulus	10	2.22717	0.00411672	AKT1, IGF1R, PPARA, AR, KAT2B, TSC1, CCND2, IGFBP1, PIK3R1, AKT2	425	100	13528	3.18306	0.999996	0.0305004	7.1618
GOTERM_BP_FAT	GO:0048585~negative regulation of response to stimulus	10	2.22717	0.00411672	ZFP36, MEN1, AKT1, PPARA, COL3A1, CD276, ESR2, SIRT1, TGFB1, TGFB2	425	100	13528	3.18306	0.999996	0.0305004	7.1618
GOTERM_BP_FAT	GO:0045736~negative regulation of cyclin-dependent protein kinase activity	4	0.890869	0.00418096	MEN1, CDKN1A, CASP3, LATS2	425	11	13528	11.5748	0.999997	0.030894	7.26962
GOTERM_BP_FAT	GO:0010812~negative regulation of cell-substrate adhesion	4	0.890869	0.00418096	COL1A1, MMP14, PTEN, PIK3R1	425	11	13528	11.5748	0.999997	0.030894	7.26962
GOTERM_BP_FAT	GO:0046902~regulation of mitochondrial membrane permeability	4	0.890869	0.00418096	BCL2, BAX, TP53, BCL2L1	425	11	13528	11.5748	0.999997	0.030894	7.26962
GOTERM_BP_FAT	GO:0022409~positive regulation of cell-cell adhesion	4	0.890869	0.00418096	ITGA6, SMAD7, L1CAM, CD24	425	11	13528	11.5748	0.999997	0.030894	7.26962
GOTERM_BP_FAT	GO:0001782~B cell homeostasis	4	0.890869	0.00418096	CASP3, BCL2, BAX, BCL2L11	425	11	13528	11.5748	0.999997	0.030894	7.26962
GOTERM_BP_FAT	GO:0048070~regulation of pigmentation during development	4	0.890869	0.00418096	BCL2, BAX, KIT, BCL2L11	425	11	13528	11.5748	0.999997	0.030894	7.26962
GOTERM_BP_FAT	GO:0008593~regulation of Notch signaling pathway	4	0.890869	0.00418096	SOX2, TP63, KIT, JAG1	425	11	13528	11.5748	0.999997	0.030894	7.26962
GOTERM_BP_FAT	GO:0032965~regulation of collagen biosynthetic process	4	0.890869	0.00418096	HDAC2, TGFB3, IL6R, TGFB1	425	11	13528	11.5748	0.999997	0.030894	7.26962
GOTERM_BP_FAT	GO:0051345~positive regulation of hydrolase activity	14	3.11804	0.00422276	EGFR, MEN1, AGTR1, FOXL2, S1PR1, CASP9, MAP2K1, TSC1, IFNB1, BAX, IFNG, TP53, SMAD3, MYC	425	179	13528	2.48954	0.999997	0.0311224	7.33971
GOTERM_BP_FAT	GO:0002009~morphogenesis of an epithelium	10	2.22717	0.00439786	NOTCH2, WNT4, TSC1, CD44, BCL2, SMAD4, TP63, JAG1, GLI3, TWIST1	425	101	13528	3.15154	0.999998	0.0323157	7.63279
GOTERM_BP_FAT	GO:0046824~positive regulation of nucleocytoplasmic transport	5	1.11359	0.00444478	GSK3B, RHOA, SMAD3, CDH1, GLI3	425	22	13528	7.23422	0.999999	0.0325762	7.71117
GOTERM_BP_FAT	GO:0043488~regulation of mRNA stability	5	1.11359	0.00444478	ZFP36, CALCR, VEGFA, ELAVL1, PABPC1	425	22	13528	7.23422	0.999999	0.0325762	7.71117
GOTERM_BP_FAT	GO:0045682~regulation of epidermis development	5	1.11359	0.00444478	NOTCH1, TP63, KEAP1, NGFR, TGFB2	425	22	13528	7.23422	0.999999	0.0325762	7.71117
GOTERM_BP_FAT	GO:0007267~cell-cell signaling	32	7.12695	0.0044625	NAMPT, SYT1, PDGFA, SOX2, GDF5, SNCA, CCL8, TP63, GABBR2, FKBP1B, CCL26, TGFB2, GLI1, WISP2, CCL22, WNT4, POU2F1, CEACAM6, CD24, HCN2, STX1A, AR, ADAM10, ALDH5A1, GABRA3, ESR2, VDAC1, TNFSF10, KIF1B, GRM7, TFAP2C, CACNA1C	425	600	13528	1.69763	0.999999	0.032625	7.74076
GOTERM_BP_FAT	GO:0045860~positive regulation of protein kinase activity	16	3.56347	0.00450387	EGFR, PDGFB, MAP2K1, ERBB2, MET, TGFB3, KIT, TGFB1, TGFB2, AKT1, CCND1, CCND2, CXCR4, PDGFC, CD24, GAP43	425	223	13528	2.28381	0.999999	0.0328436	7.8098
GOTERM_BP_FAT	GO:0042330~taxis	13	2.89532	0.00454989	CCL22, MAP2K1, PDGFB, CXCR4, ROBO1, PDGFA, IFNG, CCL8, PDGFRB, IL6R, FOSL1, CCL26, TGFB2	425	160	13528	2.58624	0.999999	0.0330944	7.88654
GOTERM_BP_FAT	GO:0006935~chemotaxis	13	2.89532	0.00454989	CCL22, MAP2K1, PDGFB, CXCR4, ROBO1, PDGFA, IFNG, CCL8, PDGFRB, IL6R, FOSL1, CCL26, TGFB2	425	160	13528	2.58624	0.999999	0.0330944	7.88654
GOTERM_BP_FAT	GO:0043406~positive regulation of MAP kinase activity	10	2.22717	0.00469375	EGFR, MAP2K1, PDGFB, CXCR4, ERBB2, MET, TGFB3, KIT, CD24, TGFB1	425	102	13528	3.12065	0.999999	0.0340431	8.12604
GOTERM_BP_FAT	GO:0050864~regulation of B cell activation	7	1.55902	0.00499976	CDKN1A, CASP3, TBX21, IFNG, FAS, CD24, TGFB1	425	51	13528	4.3689	1	0.0361406	8.63356
GOTERM_BP_FAT	GO:0043524~negative regulation of neuron apoptosis	7	1.55902	0.00499976	BCL2, BAX, SNCA, RHOA, NR4A2, TGFB3, BCL2L1	425	51	13528	4.3689	1	0.0361406	8.63356
GOTERM_BP_FAT	GO:0010332~response to gamma radiation	5	1.11359	0.00524938	MEN1, BCL2, BAX, TP53, IL6R	425	23	13528	6.91969	1	0.0378245	9.04558
GOTERM_BP_FAT	GO:0007044~cell-substrate junction assembly	5	1.11359	0.00524938	PTPRK, ITGA6, ITGA5, BCL2, LAMC1	425	23	13528	6.91969	1	0.0378245	9.04558
GOTERM_BP_FAT	GO:0060429~epithelium development	16	3.56347	0.00533577	MAP2K1, SMAD4, TP63, JAG1, GLI3, NOTCH2, WNT4, CASP3, S1PR1, TSC1, CD44, BCL2, VEGFA, NOTCH4, BMP7, TWIST1	425	227	13528	2.24357	1	0.038345	9.18778
GOTERM_BP_FAT	GO:0000045~autophagic vacuole formation	4	0.890869	0.00544611	ATG9A, ATG4C, ATG5, BECN1	425	12	13528	10.6102	1	0.0390315	9.36907
GOTERM_BP_FAT	GO:0060389~pathway-restricted SMAD protein phosphorylation	4	0.890869	0.00544611	SMAD7, BMP7, TGFB1, TGFB2	425	12	13528	10.6102	1	0.0390315	9.36907
GOTERM_BP_FAT	GO:0014910~regulation of smooth muscle cell migration	4	0.890869	0.00544611	PDGFB, PDGFA, BCL2, IGF1	425	12	13528	10.6102	1	0.0390315	9.36907
GOTERM_BP_FAT	GO:0010712~regulation of collagen metabolic process	4	0.890869	0.00544611	HDAC2, TGFB3, IL6R, TGFB1	425	12	13528	10.6102	1	0.0390315	9.36907
GOTERM_BP_FAT	GO:0006979~response to oxidative stress	13	2.89532	0.00553287	EGFR, PTPRK, PXDN, MAP2K1, SNCA, BCL2L1, SIRT7, MMP14, FOS, UCP2, BCL2, COL1A1, FOSL1	425	164	13528	2.52316	1	0.0395487	9.5114
GOTERM_BP_FAT	GO:0032909~regulation of transforming growth factor-beta2 production	3	0.668151	0.00563884	SMAD4, SMAD3, TGFB2	425	4	13528	23.8729	1	0.0401977	9.68494
GOTERM_BP_FAT	GO:0034616~response to laminar fluid shear stress	3	0.668151	0.00563884	SMAD7, TGFB3, TGFB1	425	4	13528	23.8729	1	0.0401977	9.68494
GOTERM_BP_FAT	GO:0034644~cellular response to UV	3	0.668151	0.00563884	PTPRK, BAX, TP53	425	4	13528	23.8729	1	0.0401977	9.68494
GOTERM_BP_FAT	GO:0033631~cell-cell adhesion mediated by integrin	3	0.668151	0.00563884	ITGA5, L1CAM, ITGB1	425	4	13528	23.8729	1	0.0401977	9.68494
GOTERM_BP_FAT	GO:0001955~blood vessel maturation	3	0.668151	0.00563884	RECK, CD44, MMP2	425	4	13528	23.8729	1	0.0401977	9.68494
GOTERM_BP_FAT	GO:0002904~positive regulation of B cell apoptosis	3	0.668151	0.00563884	BAX, CD24, MYC	425	4	13528	23.8729	1	0.0401977	9.68494
GOTERM_BP_FAT	GO:0022601~menstrual cycle phase	3	0.668151	0.00563884	FOXL2, TGFB3, TGFB2	425	4	13528	23.8729	1	0.0401977	9.68494
GOTERM_BP_FAT	GO:0034332~adherens junction organization	3	0.668151	0.00563884	CDC42, SMAD7, NUMB	425	4	13528	23.8729	1	0.0401977	9.68494
GOTERM_BP_FAT	GO:0043589~skin morphogenesis	3	0.668151	0.00563884	COL1A2, TP63, COL1A1	425	4	13528	23.8729	1	0.0401977	9.68494
GOTERM_BP_FAT	GO:0000320~re-entry into mitotic cell cycle	3	0.668151	0.00563884	CCND1, GSK3B, MDM4	425	4	13528	23.8729	1	0.0401977	9.68494
GOTERM_BP_FAT	GO:0043414~biopolymer methylation	8	1.78174	0.0057277	MEN1, DNMT3A, FOS, BTG2, PRMT5, EZH2, DNMT1, DNMT3B	425	69	13528	3.6905	1	0.0407238	9.83022
GOTERM_BP_FAT	GO:0006469~negative regulation of protein kinase activity	9	2.00445	0.00587289	MEN1, AKT1, CDKN1A, CASP3, DUSP2, HMGCR, RGS3, HIPK3, LATS2	425	87	13528	3.29282	1	0.0416392	10.0671
GOTERM_BP_FAT	GO:0002696~positive regulation of leukocyte activation	10	2.22717	0.00603505	CDKN1A, IKZF1, TBX21, IFNG, ZAP70, CD276, SOCS5, CD24, PNP, TGFB1	425	106	13528	3.00289	1	0.0426673	10.331
GOTERM_BP_FAT	GO:0022411~cellular component disassembly	7	1.55902	0.00604876	FOXL2, CASP3, MAZ, BAX, LAMC1, STMN1, MYC	425	53	13528	4.20404	1	0.0426626	10.3533
GOTERM_BP_FAT	GO:0051248~negative regulation of protein metabolic process	14	3.11804	0.00607882	SMAD7, SNCA, IGF2BP3, TGFB1, MEN1, HNF4A, TSC1, ATG5, ITGAV, BAX, RAB23, DNMT1, MDM4, DNMT3B	425	187	13528	2.38304	1	0.0427707	10.4021
GOTERM_BP_FAT	GO:0043487~regulation of RNA stability	5	1.11359	0.00614589	ZFP36, CALCR, VEGFA, ELAVL1, PABPC1	425	24	13528	6.63137	1	0.0431333	10.511
GOTERM_BP_FAT	GO:0007369~gastrulation	8	1.78174	0.00619717	SMAD4, LRP6, TP53, SMAD3, LEF1, FOXC1, BMP7, KLF4	425	70	13528	3.63778	1	0.0433855	10.5941
GOTERM_BP_FAT	GO:0016569~covalent chromatin modification	11	2.44989	0.0062594	MEN1, HDAC4, DNMT3A, HDAC2, KAT2B, HDAC1, PRMT5, EZH2, KDM4A, SIRT1, DNMT3B	425	126	13528	2.77886	1	0.0437116	10.6949
GOTERM_BP_FAT	GO:0051146~striated muscle cell differentiation	9	2.00445	0.00628852	KCNH1, ATG5, TSC1, ERBB2, IGF1, RCAN1, ADAM12, ITGB1, FOXP1	425	88	13528	3.2554	1	0.0438098	10.742
GOTERM_BP_FAT	GO:0016337~cell-cell adhesion	18	4.00891	0.00630271	EGFR, BMP1, PDPN, CTNND1, CDH1, L1CAM, ITGB1, SRC, CD93, CD44, ITGA5, CTGF, ROBO1, BCL2, CLDN1, DSC2, CD24, MSN	425	276	13528	2.07591	1	0.0438057	10.765
GOTERM_BP_FAT	GO:0010675~regulation of cellular carbohydrate metabolic process	6	1.3363	0.00632326	AKT1, HDAC4, HNF4A, IFNG, IGF1, AKT2	425	38	13528	5.02588	1	0.0438449	10.7982
GOTERM_BP_FAT	GO:0031344~regulation of cell projection organization	9	2.00445	0.0067261	CDC42, TIAM1, ROBO1, MAPT, NUMB, RHOA, TGFB3, KIT, NGFR	425	89	13528	3.21882	1	0.0464748	11.4474
GOTERM_BP_FAT	GO:0008045~motor axon guidance	4	0.890869	0.00691699	ALCAM, CXCR4, ERBB2, MYCBP2	425	13	13528	9.79403	1	0.0476574	11.7535
GOTERM_BP_FAT	GO:0031056~regulation of histone modification	4	0.890869	0.00691699	MEN1, SNCA, DNMT1, DNMT3B	425	13	13528	9.79403	1	0.0476574	11.7535
GOTERM_BP_FAT	GO:0007259~JAK-STAT cascade	6	1.3363	0.0070706	NMI, NLK, IFNG, NOTCH4, STAT3, IFNAR1	425	39	13528	4.89701	1	0.0485825	11.9991
GOTERM_BP_FAT	GO:0018209~peptidyl-serine modification	6	1.3363	0.0070706	AKT1, GSK3B, BCL2, NLK, HIPK3, IFNG	425	39	13528	4.89701	1	0.0485825	11.9991
GOTERM_BP_FAT	GO:0045669~positive regulation of osteoblast differentiation	5	1.11359	0.00713861	MEN1, CD276, IL6R, BMP7, RUNX2	425	25	13528	6.36612	1	0.0489286	12.1076
GOTERM_BP_FAT	GO:0045862~positive regulation of proteolysis	5	1.11359	0.00713861	AKT1, HDAC2, SMAD7, IFNG, MDM2	425	25	13528	6.36612	1	0.0489286	12.1076
GOTERM_BP_FAT	GO:0050772~positive regulation of axonogenesis	5	1.11359	0.00713861	TIAM1, ROBO1, MAPT, RHOA, NGFR	425	25	13528	6.36612	1	0.0489286	12.1076
GOTERM_BP_FAT	GO:0048584~positive regulation of response to stimulus	16	3.56347	0.00750505	ADAM10, PDGFB, BECN1, SMAD3, CACNB3, IL6R, SRC, TGFB1, TGFB2, AGTR1, S1PR1, IFNB1, VEGFA, SEMA4C, ZAP70, CD24	425	236	13528	2.15801	1	0.0512677	12.6901
GOTERM_BP_FAT	GO:0009791~post-embryonic development	8	1.78174	0.00777812	ALDH5A1, BCL2, BAX, GDF5, NR4A2, ITPR1, KLF4, BCL2L11	425	73	13528	3.48828	1	0.0529702	13.1218
GOTERM_BP_FAT	GO:0051341~regulation of oxidoreductase activity	6	1.3363	0.00787748	EGFR, AKT1, AGTR1, SNCA, IFNG, ABL1	425	40	13528	4.77459	1	0.0535105	13.2784
GOTERM_BP_FAT	GO:0006338~chromatin remodeling	7	1.55902	0.00791047	MEN1, HDAC4, HDAC2, KAT2B, HDAC1, NASP, SIRT1	425	56	13528	3.97882	1	0.0536089	13.3303
GOTERM_BP_FAT	GO:0046635~positive regulation of alpha-beta T cell activation	5	1.11359	0.00823161	IKZF1, ZAP70, SOCS5, CD24, PNP	425	26	13528	6.12127	1	0.0556078	13.8343
GOTERM_BP_FAT	GO:0030262~apoptotic nuclear changes	5	1.11359	0.00823161	FOXL2, CASP3, BAX, CD24, MYC	425	26	13528	6.12127	1	0.0556078	13.8343
GOTERM_BP_FAT	GO:0007498~mesoderm development	8	1.78174	0.00836591	IKZF1, VEGFA, SMAD3, LEF1, TP63, FOXC1, BMP7, KLF4	425	74	13528	3.44114	1	0.0563667	14.0443
GOTERM_BP_FAT	GO:0006730~one-carbon metabolic process	10	2.22717	0.00857836	MEN1, DNMT3A, FOS, DHFR, BTG2, PRMT5, EZH2, DNMT1, KDM4A, DNMT3B	425	112	13528	2.84202	1	0.0576337	14.3754
GOTERM_BP_FAT	GO:0010862~positive regulation of pathway-restricted SMAD protein phosphorylation	4	0.890869	0.00860115	SMAD4, TGFB3, BMP7, TGFB1	425	14	13528	9.09445	1	0.0576549	14.4109
GOTERM_BP_FAT	GO:0016236~macroautophagy	4	0.890869	0.00860115	ATG9A, ATG4C, ATG5, BECN1	425	14	13528	9.09445	1	0.0576549	14.4109
GOTERM_BP_FAT	GO:0050900~leukocyte migration	7	1.55902	0.00861368	ITGA6, PDGFB, IFNG, IL6R, MSN, CD24, TGFB2	425	57	13528	3.90902	1	0.0576092	14.4304
GOTERM_BP_FAT	GO:0000302~response to reactive oxygen species	8	1.78174	0.00898573	PTPRK, FOS, PXDN, UCP2, BCL2, BCL2L1, COL1A1, FOSL1	425	75	13528	3.39526	1	0.0598999	15.007
GOTERM_BP_FAT	GO:0048485~sympathetic nervous system development	3	0.668151	0.00920361	ERBB2, TP63, GFRA3	425	5	13528	19.0984	1	0.0611787	15.343
GOTERM_BP_FAT	GO:0001957~intramembranous ossification	3	0.668151	0.00920361	COL1A1, AXIN2, MMP2	425	5	13528	19.0984	1	0.0611787	15.343
GOTERM_BP_FAT	GO:0070230~positive regulation of lymphocyte apoptosis	3	0.668151	0.00920361	BAX, CD24, MYC	425	5	13528	19.0984	1	0.0611787	15.343
GOTERM_BP_FAT	GO:0001783~B cell apoptosis	3	0.668151	0.00920361	BAX, MYC, BCL2L11	425	5	13528	19.0984	1	0.0611787	15.343
GOTERM_BP_FAT	GO:0032964~collagen biosynthetic process	3	0.668151	0.00920361	COL3A1, COL1A1, SERPINH1	425	5	13528	19.0984	1	0.0611787	15.343
GOTERM_BP_FAT	GO:0010564~regulation of cell cycle process	10	2.22717	0.00958507	CDC7, CDC42, PRMT5, BUB1, IGF1, BIRC5, GAS1, TGFB1, CDK13, MYCBP2	425	114	13528	2.79216	1	0.0635044	15.9282
GOTERM_BP_FAT	GO:0032259~methylation	8	1.78174	0.00963857	MEN1, DNMT3A, FOS, BTG2, PRMT5, EZH2, DNMT1, DNMT3B	425	76	13528	3.35059	1	0.0637096	16.01
GOTERM_BP_FAT	GO:0042594~response to starvation	6	1.3363	0.00967887	ATG9A, ATG4C, ATG5, BECN1, TP53, SIRT1	425	42	13528	4.54723	1	0.0638291	16.0715
GOTERM_BP_FAT	GO:0031647~regulation of protein stability	6	1.3363	0.00967887	SMAD7, BCL2, SOX4, AURKA, MDM4, PTEN	425	42	13528	4.54723	1	0.0638291	16.0715
GOTERM_BP_FAT	GO:0033189~response to vitamin A	6	1.3363	0.00967887	MUC1, RARG, CD44, PDGFA, SOX2, KLF4	425	42	13528	4.54723	1	0.0638291	16.0715
GOTERM_BP_FAT	GO:0001649~osteoblast differentiation	6	1.3363	0.00967887	MEN1, SMAD3, IGF1, COL1A1, RUNX2, GLI1	425	42	13528	4.54723	1	0.0638291	16.0715
GOTERM_BP_FAT	GO:0051493~regulation of cytoskeleton organization	11	2.44989	0.0105018	S1PR1, TSC1, PDGFA, MAPT, ELN, RHOA, SMAD3, ARPC5, MAPRE1, RICTOR, MYCBP2	425	136	13528	2.57453	1	0.0689426	17.3191
GOTERM_BP_FAT	GO:0002209~behavioral defense response	4	0.890869	0.0105048	GRM7, BCL2, ESR2, VDAC1	425	15	13528	8.48816	1	0.0688122	17.3235
GOTERM_BP_FAT	GO:0001662~behavioral fear response	4	0.890869	0.0105048	GRM7, BCL2, ESR2, VDAC1	425	15	13528	8.48816	1	0.0688122	17.3235
GOTERM_BP_FAT	GO:0001824~blastocyst development	6	1.3363	0.0106777	TJP1, SP1, NASP, GRN, CDH1, SRF	425	43	13528	4.44148	1	0.0697594	17.5834
GOTERM_BP_FAT	GO:0007159~leukocyte adhesion	5	1.11359	0.0107336	ITGA5, L1CAM, MSN, CD24, ITGB1	425	28	13528	5.68403	1	0.0699626	17.6673
GOTERM_BP_FAT	GO:0032963~collagen metabolic process	5	1.11359	0.0107336	MMP9, COL3A1, COL1A1, SERPINH1, MMP2	425	28	13528	5.68403	1	0.0699626	17.6673
GOTERM_BP_FAT	GO:0035051~cardiac cell differentiation	5	1.11359	0.0107336	ATG5, TSC1, ITGB1, FOXP1, TGFB2	425	28	13528	5.68403	1	0.0699626	17.6673
GOTERM_BP_FAT	GO:0007612~learning	7	1.55902	0.0109911	FOS, HMGCR, GRM7, KIT, CACNA1C, FOSL1, VDAC1	425	60	13528	3.71357	1	0.0714346	18.0524
GOTERM_BP_FAT	GO:0010212~response to ionizing radiation	7	1.55902	0.0109911	MEN1, CCND1, BCL2, BAX, TP53, IL6R, DNMT3B	425	60	13528	3.71357	1	0.0714346	18.0524
GOTERM_BP_FAT	GO:0032269~negative regulation of cellular protein metabolic process	13	2.89532	0.0112609	SMAD7, SNCA, IGF2BP3, TGFB1, MEN1, HNF4A, TSC1, ATG5, ITGAV, BAX, RAB23, DNMT1, DNMT3B	425	180	13528	2.29888	1	0.0729757	18.4542
GOTERM_BP_FAT	GO:0007005~mitochondrion organization	11	2.44989	0.0115642	AKT1, CASP3, BCL2, BAX, SNCA, TP53, SMAD3, BCL2L1, CD24, MYC, AIP	425	138	13528	2.53722	1	0.0747169	18.9036
GOTERM_BP_FAT	GO:0031669~cellular response to nutrient levels	6	1.3363	0.0117448	ATG9A, ATG4C, ATG5, BECN1, TP53, SIRT1	425	44	13528	4.34053	1	0.0756837	19.1701
GOTERM_BP_FAT	GO:0048839~inner ear development	8	1.78174	0.0118048	WNT1, PDGFA, SOX2, PDGFRA, TGFB3, DLL1, JAG1, TGFB1	425	79	13528	3.22335	1	0.0758965	19.2586
GOTERM_BP_FAT	GO:0040014~regulation of multicellular organism growth	7	1.55902	0.0118774	AKT1, IKZF1, BCL2, CREB1, GDF5, IGF1, STAT3	425	61	13528	3.65269	1	0.076186	19.3653
GOTERM_BP_FAT	GO:0031400~negative regulation of protein modification process	10	2.22717	0.0124909	MEN1, HNF4A, ATG5, TSC1, SMAD7, BAX, SNCA, DNMT1, DNMT3B, TGFB1	425	119	13528	2.67484	1	0.0798149	20.2625
GOTERM_BP_FAT	GO:0045927~positive regulation of growth	8	1.78174	0.0125994	AKT1, ADAM10, IKZF1, BCL2, CREB1, MAPT, IGFBP1, TGFB2	425	80	13528	3.18306	1	0.0803141	20.42
GOTERM_BP_FAT	GO:0007626~locomotory behavior	17	3.78619	0.0127531	MAP2K1, PDGFB, PDGFA, SNCA, NR4A2, CCL8, IL6R, TGFB2, CCL26, CCL22, CXCR4, ROBO1, IFNG, PDGFRB, PITX3, CACNA1C, FOSL1	425	274	13528	1.97489	1	0.0810889	20.643
GOTERM_BP_FAT	GO:0009749~response to glucose stimulus	6	1.3363	0.0128821	GLUL, HNF4A, FKBP1B, PTEN, NR1H4, TGFB1	425	45	13528	4.24408	1	0.0817082	20.8295
GOTERM_BP_FAT	GO:0043433~negative regulation of transcription factor activity	6	1.3363	0.0128821	MEN1, HDAC4, HDAC2, HNF4A, SMAD7, SIRT1	425	45	13528	4.24408	1	0.0817082	20.8295
GOTERM_BP_FAT	GO:0050768~negative regulation of neurogenesis	6	1.3363	0.0128821	RHOA, TP53, NGFR, CD24, BMP7, TGFB1	425	45	13528	4.24408	1	0.0817082	20.8295
GOTERM_BP_FAT	GO:0000165~MAPKKK cascade	13	2.89532	0.0132333	EGFR, FGFR1, MAP2K1, MET, MAP2K4, TGFB3, DUSP10, MEN1, DUSP2, RGS3, CXCR4, RB1CC1, MAPK8	425	184	13528	2.2489	1	0.0836795	21.3355
GOTERM_BP_FAT	GO:0060390~regulation of SMAD protein nuclear translocation	3	0.668151	0.0135205	SMAD4, TGFB3, TGFB1	425	6	13528	15.9153	1	0.0852499	21.7469
GOTERM_BP_FAT	GO:0042416~dopamine biosynthetic process	3	0.668151	0.0135205	SNCA, NR4A2, TGFB2	425	6	13528	15.9153	1	0.0852499	21.7469
GOTERM_BP_FAT	GO:0051154~negative regulation of striated muscle cell differentiation	3	0.668151	0.0135205	HDAC4, HDAC1, EZH2	425	6	13528	15.9153	1	0.0852499	21.7469
GOTERM_BP_FAT	GO:0007406~negative regulation of neuroblast proliferation	3	0.668151	0.0135205	TP53, CD24, TGFB1	425	6	13528	15.9153	1	0.0852499	21.7469
GOTERM_BP_FAT	GO:0009629~response to gravity	3	0.668151	0.0135205	FOS, STX1A, FOSL1	425	6	13528	15.9153	1	0.0852499	21.7469
GOTERM_BP_FAT	GO:0031060~regulation of histone methylation	3	0.668151	0.0135205	MEN1, DNMT1, DNMT3B	425	6	13528	15.9153	1	0.0852499	21.7469
GOTERM_BP_FAT	GO:0060391~positive regulation of SMAD protein nuclear translocation	3	0.668151	0.0135205	SMAD4, TGFB3, TGFB1	425	6	13528	15.9153	1	0.0852499	21.7469
GOTERM_BP_FAT	GO:0014911~positive regulation of smooth muscle cell migration	3	0.668151	0.0135205	PDGFB, BCL2, IGF1	425	6	13528	15.9153	1	0.0852499	21.7469
GOTERM_BP_FAT	GO:0033044~regulation of chromosome organization	5	1.11359	0.0136799	MEN1, SNCA, DNMT1, MYC, DNMT3B	425	30	13528	5.3051	1	0.0860378	21.9742
GOTERM_BP_FAT	GO:0030500~regulation of bone mineralization	5	1.11359	0.0136799	CD276, TGFB3, SMAD3, BMP7, TGFB1	425	30	13528	5.3051	1	0.0860378	21.9742
GOTERM_BP_FAT	GO:0043467~regulation of generation of precursor metabolites and energy	5	1.11359	0.0136799	AKT1, HDAC4, IGF1, PRDM16, AKT2	425	30	13528	5.3051	1	0.0860378	21.9742
GOTERM_BP_FAT	GO:0007281~germ cell development	9	2.00445	0.013948	AKT1, WNT4, CXCR4, BCL2, BAX, BCL2L1, KIT, FOXO3, NR2C2	425	101	13528	2.83639	1	0.0874783	22.3555
GOTERM_BP_FAT	GO:0006974~response to DNA damage stimulus	21	4.67706	0.0140253	HMGB1, UNG, MGMT, TP53, TP63, FOXO3, SIRT1, RAD51, MEN1, CASP3, CDKN1A, CCND1, RAD21, BTG2, HIPK1, CASP9, BAX, SFPQ, TDG, ABL1, REV3L	425	373	13528	1.79207	1	0.0877629	22.465
GOTERM_BP_FAT	GO:0001764~neuron migration	7	1.55902	0.0148366	CXCR4, BAX, MET, NR4A2, ESR2, GFRA3, TWIST1	425	64	13528	3.48147	1	0.0924435	23.6063
GOTERM_BP_FAT	GO:0044246~regulation of multicellular organismal metabolic process	4	0.890869	0.0149892	HDAC2, TGFB3, IL6R, TGFB1	425	17	13528	7.48955	1	0.0931642	23.8192
GOTERM_BP_FAT	GO:0016575~histone deacetylation	4	0.890869	0.0149892	HDAC4, HDAC2, HDAC1, SIRT1	425	17	13528	7.48955	1	0.0931642	23.8192
GOTERM_BP_FAT	GO:0008589~regulation of smoothened signaling pathway	4	0.890869	0.0149892	RAB23, GAS1, RUNX2, GLI1	425	17	13528	7.48955	1	0.0931642	23.8192
GOTERM_BP_FAT	GO:0042307~positive regulation of protein import into nucleus	4	0.890869	0.0149892	RHOA, SMAD3, CDH1, GLI3	425	17	13528	7.48955	1	0.0931642	23.8192
GOTERM_BP_FAT	GO:0010638~positive regulation of organelle organization	8	1.78174	0.0152134	MEN1, MAPT, RHOA, SMAD3, DNMT1, IGF1, RICTOR, DNMT3B	425	83	13528	3.06801	1	0.0943068	24.1309
GOTERM_BP_FAT	GO:0044259~multicellular organismal macromolecule metabolic process	5	1.11359	0.0153272	MMP9, COL3A1, COL1A1, SERPINH1, MMP2	425	31	13528	5.13397	1	0.0947897	24.2887
GOTERM_BP_FAT	GO:0034284~response to monosaccharide stimulus	6	1.3363	0.015375	GLUL, HNF4A, FKBP1B, PTEN, NR1H4, TGFB1	425	47	13528	4.06348	1	0.09488	24.355
GOTERM_BP_FAT	GO:0009746~response to hexose stimulus	6	1.3363	0.015375	GLUL, HNF4A, FKBP1B, PTEN, NR1H4, TGFB1	425	47	13528	4.06348	1	0.09488	24.355
GOTERM_BP_FAT	GO:0006461~protein complex assembly	26	5.79065	0.016419	SYT1, E2F3, TP63, CDH1, TGFB1, SRC, IGF1R, FGG, MAZ, FGA, FGB, PDGFC, FAS, MYC, ANGPTL4, MAP2K1, ALDH5A1, SMAD4, TP53, SMAD3, RAD51, TSC1, BAX, MDM2, LAMC1, MDM4	425	505	13528	1.6388	1	0.100832	25.7868
GOTERM_BP_FAT	GO:0070271~protein complex biogenesis	26	5.79065	0.016419	SYT1, E2F3, TP63, CDH1, TGFB1, SRC, IGF1R, FGG, MAZ, FGA, FGB, PDGFC, FAS, MYC, ANGPTL4, MAP2K1, ALDH5A1, SMAD4, TP53, SMAD3, RAD51, TSC1, BAX, MDM2, LAMC1, MDM4	425	505	13528	1.6388	1	0.100832	25.7868
GOTERM_BP_FAT	GO:0006260~DNA replication	13	2.89532	0.016674	CDC7, HMGB1, PDGFB, NASP, IGF1, SIRT1, CDC25A, CDK2, RAD51, CCNE2, CTGF, NFIA, REV3L	425	190	13528	2.17788	1	0.102122	26.1327
GOTERM_BP_FAT	GO:0007006~mitochondrial membrane organization	5	1.11359	0.0170943	BCL2, BAX, SNCA, TP53, BCL2L1	425	32	13528	4.97353	1	0.104367	26.6994
GOTERM_BP_FAT	GO:0051153~regulation of striated muscle cell differentiation	5	1.11359	0.0170943	HDAC4, NOTCH1, HDAC1, BCL2, EZH2	425	32	13528	4.97353	1	0.104367	26.6994
GOTERM_BP_FAT	GO:0070167~regulation of biomineral formation	5	1.11359	0.0170943	CD276, TGFB3, SMAD3, BMP7, TGFB1	425	32	13528	4.97353	1	0.104367	26.6994
GOTERM_BP_FAT	GO:0001933~negative regulation of protein amino acid phosphorylation	5	1.11359	0.0170943	MEN1, HNF4A, SMAD7, BAX, TGFB1	425	32	13528	4.97353	1	0.104367	26.6994
GOTERM_BP_FAT	GO:0007265~Ras protein signal transduction	9	2.00445	0.0172921	MAP2K1, RASGRP1, MAPK3, COL1A2, RHOA, RRAS, IGF1, SRC, ARHGDIB	425	105	13528	2.72834	1	0.105307	26.9645
GOTERM_BP_FAT	GO:0018107~peptidyl-threonine phosphorylation	4	0.890869	0.0175765	BCL2, NLK, HIPK3, MAPK8	425	18	13528	7.07346	1	0.106744	27.3444
GOTERM_BP_FAT	GO:0035116~embryonic hindlimb morphogenesis	4	0.890869	0.0175765	NOTCH1, RARG, DICER1, LRP6	425	18	13528	7.07346	1	0.106744	27.3444
GOTERM_BP_FAT	GO:0044057~regulation of system process	18	4.00891	0.0178706	EGFR, STX1A, MAP2K1, SMAD7, SNCA, KIT, SRF, FKBP1B, TGFB2, INHBB, HDAC4, AGTR1, ATP2A2, IFNG, KCNH2, HCN4, CACNA1C, KCNQ1	425	309	13528	1.85421	1	0.108229	27.7352
GOTERM_BP_FAT	GO:0006605~protein targeting	14	3.11804	0.0180993	TP53, TGFB3, PPP1R10, GLI3, TGFB1, AIP, TGFB2, AKT1, NUP214, ATG4D, ATG4C, GSK3B, ATG4A, IFNG	425	215	13528	2.07269	1	0.10933	28.0378
GOTERM_BP_FAT	GO:0019217~regulation of fatty acid metabolic process	6	1.3363	0.0181711	AKT1, PPARA, ACSL1, HNF4A, SNCA, AKT2	425	49	13528	3.89762	1	0.109525	28.1325
GOTERM_BP_FAT	GO:0006606~protein import into nucleus	8	1.78174	0.0181919	AKT1, IFNG, TGFB3, TP53, PPP1R10, GLI3, TGFB1, TGFB2	425	86	13528	2.96098	1	0.109428	28.1599
GOTERM_BP_FAT	GO:0060562~epithelial tube morphogenesis	7	1.55902	0.0182726	WNT4, TSC1, CD44, BCL2, SMAD4, GLI3, TWIST1	425	67	13528	3.32558	1	0.109673	28.2662
GOTERM_BP_FAT	GO:0031057~negative regulation of histone modification	3	0.668151	0.0185391	SNCA, DNMT1, DNMT3B	425	7	13528	13.6417	1	0.110976	28.6163
GOTERM_BP_FAT	GO:0051150~regulation of smooth muscle cell differentiation	3	0.668151	0.0185391	RCAN1, ZEB1, SRF	425	7	13528	13.6417	1	0.110976	28.6163
GOTERM_BP_FAT	GO:0032436~positive regulation of proteasomal ubiquitin-dependent protein catabolic process	3	0.668151	0.0185391	AKT1, SMAD7, MDM2	425	7	13528	13.6417	1	0.110976	28.6163
GOTERM_BP_FAT	GO:0060260~regulation of transcription initiation from RNA polymerase II promoter	3	0.668151	0.0185391	HMGB1, SRF, AHR	425	7	13528	13.6417	1	0.110976	28.6163
GOTERM_BP_FAT	GO:0014065~phosphoinositide 3-kinase cascade	3	0.668151	0.0185391	IGF1R, ERBB2, PIK3R1	425	7	13528	13.6417	1	0.110976	28.6163
GOTERM_BP_FAT	GO:0048103~somatic stem cell division	3	0.668151	0.0185391	NOTCH1, KIT, TGFB2	425	7	13528	13.6417	1	0.110976	28.6163
GOTERM_BP_FAT	GO:0031058~positive regulation of histone modification	3	0.668151	0.0185391	MEN1, DNMT1, DNMT3B	425	7	13528	13.6417	1	0.110976	28.6163
GOTERM_BP_FAT	GO:0040036~regulation of fibroblast growth factor receptor signaling pathway	3	0.668151	0.0185391	WNT4, NGFR, RUNX2	425	7	13528	13.6417	1	0.110976	28.6163
GOTERM_BP_FAT	GO:0008634~negative regulation of survival gene product expression	3	0.668151	0.0185391	BAX, BCL2L1, MYC	425	7	13528	13.6417	1	0.110976	28.6163
GOTERM_BP_FAT	GO:0031503~protein complex localization	3	0.668151	0.0185391	SMAD7, BIRC5, DNMT3B	425	7	13528	13.6417	1	0.110976	28.6163
GOTERM_BP_FAT	GO:0002320~lymphoid progenitor cell differentiation	3	0.668151	0.0185391	BCL2, SOX4, KIT	425	7	13528	13.6417	1	0.110976	28.6163
GOTERM_BP_FAT	GO:0033160~positive regulation of protein import into nucleus, translocation	3	0.668151	0.0185391	SMAD4, TGFB3, TGFB1	425	7	13528	13.6417	1	0.110976	28.6163
GOTERM_BP_FAT	GO:0006304~DNA modification	5	1.11359	0.0189836	DNMT3A, FOS, TDG, DNMT1, DNMT3B	425	33	13528	4.82282	1	0.113281	29.1963
GOTERM_BP_FAT	GO:0032526~response to retinoic acid	5	1.11359	0.0189836	MUC1, RARG, PDGFA, SOX2, KLF4	425	33	13528	4.82282	1	0.113281	29.1963
GOTERM_BP_FAT	GO:0051789~response to protein stimulus	9	2.00445	0.0191644	FOS, CCND1, BCL2, IFNG, NR4A2, BCL2L1, FAS, SERPINH1, TGFB1	425	107	13528	2.67734	1	0.114082	29.4311
GOTERM_BP_FAT	GO:0032869~cellular response to insulin stimulus	7	1.55902	0.0195294	AKT1, IGF1R, KAT2B, CCND2, IGFBP1, PIK3R1, AKT2	425	68	13528	3.27668	1	0.115918	29.9026
GOTERM_BP_FAT	GO:0051170~nuclear import	8	1.78174	0.0203916	AKT1, IFNG, TGFB3, TP53, PPP1R10, GLI3, TGFB1, TGFB2	425	88	13528	2.89369	1	0.120529	31.0048
GOTERM_BP_FAT	GO:0006309~DNA fragmentation involved in apoptosis	4	0.890869	0.0203965	FOXL2, CASP3, BAX, MYC	425	19	13528	6.70118	1	0.120322	31.011
GOTERM_BP_FAT	GO:0010907~positive regulation of glucose metabolic process	4	0.890869	0.0203965	AKT1, HNF4A, IGF1, AKT2	425	19	13528	6.70118	1	0.120322	31.011
GOTERM_BP_FAT	GO:0051492~regulation of stress fiber formation	4	0.890869	0.0203965	S1PR1, TSC1, RHOA, SMAD3	425	19	13528	6.70118	1	0.120322	31.011
GOTERM_BP_FAT	GO:0042596~fear response	4	0.890869	0.0203965	GRM7, BCL2, ESR2, VDAC1	425	19	13528	6.70118	1	0.120322	31.011
GOTERM_BP_FAT	GO:0051402~neuron apoptosis	4	0.890869	0.0203965	CASP3, BCL2, BAX, TP63	425	19	13528	6.70118	1	0.120322	31.011
GOTERM_BP_FAT	GO:0002573~myeloid leukocyte differentiation	5	1.11359	0.020997	CALCR, CDC42, MMP9, KIT, TGFB1	425	34	13528	4.68097	1	0.123434	31.7689
GOTERM_BP_FAT	GO:0001756~somitogenesis	5	1.11359	0.020997	SFRP2, LEF1, DLL1, AXIN2, RBPJ	425	34	13528	4.68097	1	0.123434	31.7689
GOTERM_BP_FAT	GO:0043408~regulation of MAPKKK cascade	9	2.00445	0.0211772	MEN1, AKT1, ERBB2, HIPK3, SEMA4C, IL6R, CD24, TGFB2, AKT2	425	109	13528	2.62821	1	0.124195	31.9948
GOTERM_BP_FAT	GO:0009615~response to virus	9	2.00445	0.0211772	CCL22, CXCR4, IFNB1, BECN1, BCL2, IFNG, CCL8, FOSL1, IFNAR1	425	109	13528	2.62821	1	0.124195	31.9948
GOTERM_BP_FAT	GO:0051259~protein oligomerization	12	2.67261	0.0212405	IGF1R, SYT1, MAP2K1, TSC1, ALDH5A1, BAX, TP53, TP63, CDH1, FAS, RAD51, ANGPTL4	425	174	13528	2.19521	1	0.124307	32.0739
GOTERM_BP_FAT	GO:0043392~negative regulation of DNA binding	6	1.3363	0.0212834	MEN1, HDAC4, HDAC2, HNF4A, SMAD7, SIRT1	425	51	13528	3.74478	1	0.124305	32.1275
GOTERM_BP_FAT	GO:0001708~cell fate specification	6	1.3363	0.0212834	WNT1, NOTCH1, SOX2, POU2F1, ITGB1, GLI3	425	51	13528	3.74478	1	0.124305	32.1275
GOTERM_BP_FAT	GO:0045580~regulation of T cell differentiation	6	1.3363	0.0212834	IKZF1, ERBB2, ZAP70, SOCS5, ZEB1, PNP	425	51	13528	3.74478	1	0.124305	32.1275
GOTERM_BP_FAT	GO:0032956~regulation of actin cytoskeleton organization	8	1.78174	0.0215582	S1PR1, TSC1, PDGFA, ELN, RHOA, SMAD3, ARPC5, RICTOR	425	89	13528	2.86118	1	0.125581	32.47
GOTERM_BP_FAT	GO:0045637~regulation of myeloid cell differentiation	7	1.55902	0.022217	ZFP36, IKZF1, CDK6, FAS, JAG1, FOXO3, PRDM16	425	70	13528	3.18306	1	0.128954	33.2844
GOTERM_BP_FAT	GO:0007565~female pregnancy	9	2.00445	0.0222379	MEN1, MUC1, FOS, SP1, BCL2, GRN, TGFB3, FOSL1, TGFB1	425	110	13528	2.60432	1	0.128823	33.3101
GOTERM_BP_FAT	GO:0006984~ER-nuclear signaling pathway	5	1.11359	0.0231366	CCND1, ATP2A2, GSK3B, IFNG, TP53	425	35	13528	4.54723	1	0.13347	34.4057
GOTERM_BP_FAT	GO:0010906~regulation of glucose metabolic process	5	1.11359	0.0231366	AKT1, HDAC4, HNF4A, IGF1, AKT2	425	35	13528	4.54723	1	0.13347	34.4057
GOTERM_BP_FAT	GO:0001657~ureteric bud development	5	1.11359	0.0231366	CD44, BCL2, SMAD4, FOXC1, GLI3	425	35	13528	4.54723	1	0.13347	34.4057
GOTERM_BP_FAT	GO:0031334~positive regulation of protein complex assembly	5	1.11359	0.0231366	GSK3B, MAPT, RICTOR, CD24, SRF	425	35	13528	4.54723	1	0.13347	34.4057
GOTERM_BP_FAT	GO:0048678~response to axon injury	4	0.890869	0.02345	MAP2K1, ERBB2, BCL2, BAX	425	20	13528	6.36612	1	0.134915	34.7838
GOTERM_BP_FAT	GO:0046638~positive regulation of alpha-beta T cell differentiation	4	0.890869	0.02345	IKZF1, ZAP70, SOCS5, PNP	425	20	13528	6.36612	1	0.134915	34.7838
GOTERM_BP_FAT	GO:0060349~bone morphogenesis	4	0.890869	0.02345	TGFB3, COL1A1, RUNX2, TGFB1	425	20	13528	6.36612	1	0.134915	34.7838
GOTERM_BP_FAT	GO:0001825~blastocyst formation	4	0.890869	0.02345	TJP1, SP1, CDH1, SRF	425	20	13528	6.36612	1	0.134915	34.7838
GOTERM_BP_FAT	GO:0032870~cellular response to hormone stimulus	10	2.22717	0.0240856	AKT1, IGF1R, FOS, KAT2B, CCND2, IGFBP1, STAT3, LATS2, PIK3R1, AKT2	425	133	13528	2.39328	1	0.138088	35.5442
GOTERM_BP_FAT	GO:0032967~positive regulation of collagen biosynthetic process	3	0.668151	0.0242115	HDAC2, TGFB3, TGFB1	425	8	13528	11.9365	1	0.138505	35.6938
GOTERM_BP_FAT	GO:0048340~paraxial mesoderm morphogenesis	3	0.668151	0.0242115	SMAD3, LEF1, FOXC1	425	8	13528	11.9365	1	0.138505	35.6938
GOTERM_BP_FAT	GO:0010543~regulation of platelet activation	3	0.668151	0.0242115	PDGFB, PDPN, PDGFA	425	8	13528	11.9365	1	0.138505	35.6938
GOTERM_BP_FAT	GO:0007183~SMAD protein complex assembly	3	0.668151	0.0242115	SMAD4, SMAD3, TGFB1	425	8	13528	11.9365	1	0.138505	35.6938
GOTERM_BP_FAT	GO:0055093~response to hyperoxia	3	0.668151	0.0242115	CDKN1A, PDPN, PDGFRA	425	8	13528	11.9365	1	0.138505	35.6938
GOTERM_BP_FAT	GO:0031998~regulation of fatty acid beta-oxidation	3	0.668151	0.0242115	AKT1, PPARA, AKT2	425	8	13528	11.9365	1	0.138505	35.6938
GOTERM_BP_FAT	GO:0010714~positive regulation of collagen metabolic process	3	0.668151	0.0242115	HDAC2, TGFB3, TGFB1	425	8	13528	11.9365	1	0.138505	35.6938
GOTERM_BP_FAT	GO:0048596~embryonic camera-type eye morphogenesis	3	0.668151	0.0242115	SP1, ZEB1, BMP7	425	8	13528	11.9365	1	0.138505	35.6938
GOTERM_BP_FAT	GO:0002902~regulation of B cell apoptosis	3	0.668151	0.0242115	BAX, CD24, MYC	425	8	13528	11.9365	1	0.138505	35.6938
GOTERM_BP_FAT	GO:0007184~SMAD protein nuclear translocation	3	0.668151	0.0242115	TGFB3, TGFB1, TGFB2	425	8	13528	11.9365	1	0.138505	35.6938
GOTERM_BP_FAT	GO:0032469~endoplasmic reticulum calcium ion homeostasis	3	0.668151	0.0242115	BCL2, BAX, ITPR1	425	8	13528	11.9365	1	0.138505	35.6938
GOTERM_BP_FAT	GO:0032332~positive regulation of chondrocyte differentiation	3	0.668151	0.0242115	GDF5, RUNX2, GLI3	425	8	13528	11.9365	1	0.138505	35.6938
GOTERM_BP_FAT	GO:0007276~gamete generation	21	4.67706	0.0242122	DNMT3A, HMGCR, BCL2L2, BCL2L1, KIT, FOXO3, SIRT1, ITGB1, BCL2L11, NR2C2, TGFB1, GLI1, AKT1, NOTCH1, WNT4, CCND2, CXCR4, BAX, BCL2, QKI, FOXC1	425	395	13528	1.69226	1	0.13825	35.6947
GOTERM_BP_FAT	GO:0030162~regulation of proteolysis	6	1.3363	0.0247236	AKT1, HDAC2, SMAD7, IFNG, RAB23, MDM2	425	53	13528	3.60346	1	0.140725	36.299
GOTERM_BP_FAT	GO:0001889~liver development	6	1.3363	0.0247236	CCND1, NOTCH1, SP1, CCND2, ERBB2, RB1CC1	425	53	13528	3.60346	1	0.140725	36.299
GOTERM_BP_FAT	GO:0010001~glial cell differentiation	6	1.3363	0.0247236	EGFR, NOTCH1, CDKN2C, ERBB2, IGF1, GAP43	425	53	13528	3.60346	1	0.140725	36.299
GOTERM_BP_FAT	GO:0006913~nucleocytoplasmic transport	11	2.44989	0.025109	AKT1, NUP214, TSC1, GSK3B, IFNG, TGFB3, TP53, PPP1R10, GLI3, TGFB1, TGFB2	425	156	13528	2.24446	1	0.142515	36.751
GOTERM_BP_FAT	GO:0032970~regulation of actin filament-based process	8	1.78174	0.025334	S1PR1, TSC1, PDGFA, ELN, RHOA, SMAD3, ARPC5, RICTOR	425	92	13528	2.76788	1	0.143445	37.0135
GOTERM_BP_FAT	GO:0046634~regulation of alpha-beta T cell activation	5	1.11359	0.025404	IKZF1, ZAP70, SOCS5, CD24, PNP	425	36	13528	4.42092	1	0.14355	37.0948
GOTERM_BP_FAT	GO:0010741~negative regulation of protein kinase cascade	5	1.11359	0.025404	MEN1, AKT1, HNF4A, TNFAIP3, PTEN	425	36	13528	4.42092	1	0.14355	37.0948
GOTERM_BP_FAT	GO:0001707~mesoderm formation	5	1.11359	0.025404	SMAD3, LEF1, FOXC1, BMP7, KLF4	425	36	13528	4.42092	1	0.14355	37.0948
GOTERM_BP_FAT	GO:0030193~regulation of blood coagulation	5	1.11359	0.025404	PDGFB, PDPN, PDGFA, VKORC1, ANXA2	425	36	13528	4.42092	1	0.14355	37.0948
GOTERM_BP_FAT	GO:0016568~chromatin modification	16	3.56347	0.0261147	SETDB1, DNMT3A, KAT2B, NASP, EZH2, SIRT1, MEN1, HDAC4, HDAC2, KDM2A, HDAC1, PRMT5, DNMT1, KDM4A, DNMT3B, KDM5B	425	274	13528	1.85872	1	0.147033	37.9161
GOTERM_BP_FAT	GO:0006919~activation of caspase activity	6	1.3363	0.0265699	CASP9, IFNB1, BAX, TP53, SMAD3, MYC	425	54	13528	3.53673	1	0.149152	38.4368
GOTERM_BP_FAT	GO:0055123~digestive system development	4	0.890869	0.0267371	NOTCH1, BCL2, TP63, GLI3	425	21	13528	6.06297	1	0.149753	38.627
GOTERM_BP_FAT	GO:0000086~G2/M transition of mitotic cell cycle	4	0.890869	0.0267371	CDKN1A, PPM1D, BIRC5, CDK2	425	21	13528	6.06297	1	0.149753	38.627
GOTERM_BP_FAT	GO:0032231~regulation of actin filament bundle formation	4	0.890869	0.0267371	S1PR1, TSC1, RHOA, SMAD3	425	21	13528	6.06297	1	0.149753	38.627
GOTERM_BP_FAT	GO:0048546~digestive tract morphogenesis	4	0.890869	0.0267371	NOTCH1, BCL2, TP63, GLI3	425	21	13528	6.06297	1	0.149753	38.627
GOTERM_BP_FAT	GO:0018210~peptidyl-threonine modification	4	0.890869	0.0267371	BCL2, NLK, HIPK3, MAPK8	425	21	13528	6.06297	1	0.149753	38.627
GOTERM_BP_FAT	GO:0030005~cellular di-, tri-valent inorganic cation homeostasis	14	3.11804	0.0268362	CALCR, FKBP1B, ITPR1, TGFB1, AGTR1, S1PR1, ATP2A2, CXCR4, BAX, BCL2, CD24, CACNA1C, MYC, FTL	425	227	13528	1.96312	1	0.149997	38.7395
GOTERM_BP_FAT	GO:0051169~nuclear transport	11	2.44989	0.0271177	AKT1, NUP214, TSC1, GSK3B, IFNG, TGFB3, TP53, PPP1R10, GLI3, TGFB1, TGFB2	425	158	13528	2.21605	1	0.151189	39.0579
GOTERM_BP_FAT	GO:0001817~regulation of cytokine production	12	2.67261	0.0274155	INHBB, CREB1, IFNG, CD276, SMAD4, SMAD3, IL6R, IGF2BP3, CD24, TGFB1, IFNAR1, TGFB2	425	181	13528	2.11032	1	0.152459	39.3931
GOTERM_BP_FAT	GO:0044236~multicellular organismal metabolic process	5	1.11359	0.0278004	MMP9, COL3A1, COL1A1, SERPINH1, MMP2	425	37	13528	4.30143	1	0.154174	39.8237
GOTERM_BP_FAT	GO:0008286~insulin receptor signaling pathway	5	1.11359	0.0278004	AKT1, IGF1R, IGFBP1, PIK3R1, AKT2	425	37	13528	4.30143	1	0.154174	39.8237
GOTERM_BP_FAT	GO:0006955~immune response	32	7.12695	0.0278312	PXDN, UNG, SNCA, TFEB, CCL8, IL32, ZEB1, PNP, TGFB1, CCL26, IGF1R, CCL22, CXCR4, BCL2, IFNG, ZAP70, CD24, FAS, ARHGDIB, TCF7, CD276, TP53, SMAD3, IL6R, FOXP1, NOTCH1, CYBB, TNFSF10, VEGFA, ULBP2, CD274, TREM2	425	690	13528	1.4762	1	0.154054	39.8581
GOTERM_BP_FAT	GO:0034504~protein localization in nucleus	8	1.78174	0.0280887	AKT1, IFNG, TGFB3, TP53, PPP1R10, GLI3, TGFB1, TGFB2	425	94	13528	2.70899	1	0.1551	40.1443
GOTERM_BP_FAT	GO:0051592~response to calcium ion	6	1.3363	0.028502	EGFR, SYT1, FGG, CCND1, FGA, FGB	425	55	13528	3.47243	1	0.156941	40.6012
GOTERM_BP_FAT	GO:0050671~positive regulation of lymphocyte proliferation	6	1.3363	0.028502	CDKN1A, IFNG, ZAP70, CD276, CD24, PNP	425	55	13528	3.47243	1	0.156941	40.6012
GOTERM_BP_FAT	GO:0006325~chromatin organization	20	4.45434	0.0292913	SETDB1, DNMT3A, HMGB1, KAT2B, NASP, MTA2, SOX2, EZH2, HMGA2, SIRT1, MEN1, HDAC4, HDAC2, KDM2A, HDAC1, PRMT5, DNMT1, KDM4A, KDM5B, DNMT3B	425	378	13528	1.68416	1	0.160689	41.4646
GOTERM_BP_FAT	GO:0006874~cellular calcium ion homeostasis	12	2.67261	0.0293957	CALCR, AGTR1, S1PR1, ATP2A2, CXCR4, BCL2, BAX, CD24, CACNA1C, FKBP1B, ITPR1, TGFB1	425	183	13528	2.08725	1	0.160932	41.5779
GOTERM_BP_FAT	GO:0030003~cellular cation homeostasis	15	3.34076	0.0294542	CALCR, TP53, FKBP1B, ITPR1, TGFB1, AGTR1, S1PR1, ATP2A2, CXCR4, BAX, BCL2, CD24, CACNA1C, MYC, FTL	425	254	13528	1.87976	1	0.160942	41.6413
GOTERM_BP_FAT	GO:0051260~protein homooligomerization	8	1.78174	0.0295393	SYT1, ALDH5A1, BAX, TP63, CDH1, FAS, RAD51, ANGPTL4	425	95	13528	2.68047	1	0.161087	41.7334
GOTERM_BP_FAT	GO:0001658~branching involved in ureteric bud morphogenesis	4	0.890869	0.0302569	CD44, BCL2, SMAD4, GLI3	425	22	13528	5.78738	1	0.164422	42.5047
GOTERM_BP_FAT	GO:0043525~positive regulation of neuron apoptosis	4	0.890869	0.0302569	CASP9, BAX, TP53, TGFB2	425	22	13528	5.78738	1	0.164422	42.5047
GOTERM_BP_FAT	GO:0048286~lung alveolus development	4	0.890869	0.0302569	PDPN, PDGFA, VEGFA, TGFB3	425	22	13528	5.78738	1	0.164422	42.5047
GOTERM_BP_FAT	GO:0060675~ureteric bud morphogenesis	4	0.890869	0.0302569	CD44, BCL2, SMAD4, GLI3	425	22	13528	5.78738	1	0.164422	42.5047
GOTERM_BP_FAT	GO:0048332~mesoderm morphogenesis	5	1.11359	0.0303272	SMAD3, LEF1, FOXC1, BMP7, KLF4	425	38	13528	4.18824	1	0.164484	42.5796
GOTERM_BP_FAT	GO:0042552~myelination	5	1.11359	0.0303272	TSC1, ERBB2, CLDN1, QKI, TGFB1	425	38	13528	4.18824	1	0.164484	42.5796
GOTERM_BP_FAT	GO:0048009~insulin-like growth factor receptor signaling pathway	3	0.668151	0.0304918	AKT1, IGF1R, PIK3R1	425	9	13528	10.6102	1	0.16502	42.755
GOTERM_BP_FAT	GO:0048635~negative regulation of muscle development	3	0.668151	0.0304918	LEF1, NGFR, TWIST1	425	9	13528	10.6102	1	0.16502	42.755
GOTERM_BP_FAT	GO:0017145~stem cell division	3	0.668151	0.0304918	NOTCH1, KIT, TGFB2	425	9	13528	10.6102	1	0.16502	42.755
GOTERM_BP_FAT	GO:0060325~face morphogenesis	3	0.668151	0.0304918	PDGFRA, COL1A1, MMP2	425	9	13528	10.6102	1	0.16502	42.755
GOTERM_BP_FAT	GO:0045911~positive regulation of DNA recombination	3	0.668151	0.0304918	TBX21, IFNG, TGFB1	425	9	13528	10.6102	1	0.16502	42.755
GOTERM_BP_FAT	GO:0008635~activation of caspase activity by cytochrome c	3	0.668151	0.0304918	CASP9, BAX, TP53	425	9	13528	10.6102	1	0.16502	42.755
GOTERM_BP_FAT	GO:0022408~negative regulation of cell-cell adhesion	3	0.668151	0.0304918	MAP2K1, CD24, TGFB1	425	9	13528	10.6102	1	0.16502	42.755
GOTERM_BP_FAT	GO:0002262~myeloid cell homeostasis	3	0.668151	0.0304918	BAX, IFNG, BCL2L11	425	9	13528	10.6102	1	0.16502	42.755
GOTERM_BP_FAT	GO:0007164~establishment of tissue polarity	3	0.668151	0.0304918	HNF4A, TP63, FZD5	425	9	13528	10.6102	1	0.16502	42.755
GOTERM_BP_FAT	GO:0031076~embryonic camera-type eye development	3	0.668151	0.0304918	SP1, ZEB1, BMP7	425	9	13528	10.6102	1	0.16502	42.755
GOTERM_BP_FAT	GO:0048745~smooth muscle tissue development	3	0.668151	0.0304918	PDGFRB, TP63, FOXP1	425	9	13528	10.6102	1	0.16502	42.755
GOTERM_BP_FAT	GO:0045830~positive regulation of isotype switching	3	0.668151	0.0304918	TBX21, IFNG, TGFB1	425	9	13528	10.6102	1	0.16502	42.755
GOTERM_BP_FAT	GO:0001954~positive regulation of cell-matrix adhesion	3	0.668151	0.0304918	TSC1, SMAD3, CDK6	425	9	13528	10.6102	1	0.16502	42.755
GOTERM_BP_FAT	GO:0043536~positive regulation of blood vessel endothelial cell migration	3	0.668151	0.0304918	PDGFB, VEGFA, TGFB1	425	9	13528	10.6102	1	0.16502	42.755
GOTERM_BP_FAT	GO:0070665~positive regulation of leukocyte proliferation	6	1.3363	0.0305207	CDKN1A, IFNG, ZAP70, CD276, CD24, PNP	425	56	13528	3.41042	1	0.164874	42.7858
GOTERM_BP_FAT	GO:0051783~regulation of nuclear division	6	1.3363	0.0305207	CDC42, PRMT5, BUB1, IGF1, CDK13, MYCBP2	425	56	13528	3.41042	1	0.164874	42.7858
GOTERM_BP_FAT	GO:0032946~positive regulation of mononuclear cell proliferation	6	1.3363	0.0305207	CDKN1A, IFNG, ZAP70, CD276, CD24, PNP	425	56	13528	3.41042	1	0.164874	42.7858
GOTERM_BP_FAT	GO:0007088~regulation of mitosis	6	1.3363	0.0305207	CDC42, PRMT5, BUB1, IGF1, CDK13, MYCBP2	425	56	13528	3.41042	1	0.164874	42.7858
GOTERM_BP_FAT	GO:0050870~positive regulation of T cell activation	7	1.55902	0.0317418	IKZF1, IFNG, ZAP70, CD276, SOCS5, CD24, PNP	425	76	13528	2.93176	1	0.17067	44.0701
GOTERM_BP_FAT	GO:0008015~blood circulation	12	2.67261	0.0325553	AGTR1, PPARA, ATG5, VEGFA, ELN, COL1A2, RCAN1, FOXC1, HCN4, KCNH2, CACNA1C, KCNQ1	425	186	13528	2.05359	1	0.1744	44.9105
GOTERM_BP_FAT	GO:0003013~circulatory system process	12	2.67261	0.0325553	AGTR1, PPARA, ATG5, VEGFA, ELN, COL1A2, RCAN1, FOXC1, HCN4, KCNH2, CACNA1C, KCNQ1	425	186	13528	2.05359	1	0.1744	44.9105
GOTERM_BP_FAT	GO:0010565~regulation of cellular ketone metabolic process	6	1.3363	0.0326272	AKT1, PPARA, ACSL1, HNF4A, SNCA, AKT2	425	57	13528	3.35059	1	0.17445	44.9842
GOTERM_BP_FAT	GO:0060326~cell chemotaxis	5	1.11359	0.0329851	PDGFB, IFNG, PDGFRB, IL6R, TGFB2	425	39	13528	4.08084	1	0.175908	45.3497
GOTERM_BP_FAT	GO:0042102~positive regulation of T cell proliferation	5	1.11359	0.0329851	IFNG, ZAP70, CD276, CD24, PNP	425	39	13528	4.08084	1	0.175908	45.3497
GOTERM_BP_FAT	GO:0048706~embryonic skeletal system development	7	1.55902	0.0335516	MEN1, SP1, TGFB3, ZEB1, COL1A1, GAS1, GLI3	425	77	13528	2.89369	1	0.17838	45.9237
GOTERM_BP_FAT	GO:0008016~regulation of heart contraction	7	1.55902	0.0335516	ATP2A2, SMAD7, HCN4, KCNH2, FKBP1B, KCNQ1, TGFB2	425	77	13528	2.89369	1	0.17838	45.9237
GOTERM_BP_FAT	GO:0051241~negative regulation of multicellular organismal process	11	2.44989	0.033829	NOTCH1, ATP2A2, PDGFB, PDGFA, VEGFA, IFNG, IL6R, NGFR, CD24, FKBP1B, ANXA2	425	164	13528	2.13498	1	0.179426	46.2025
GOTERM_BP_FAT	GO:0001974~blood vessel remodeling	4	0.890869	0.034008	ATG5, BAX, VEGFA, FOXC1	425	23	13528	5.53575	1	0.179989	46.3819
GOTERM_BP_FAT	GO:0006921~cell structure disassembly during apoptosis	4	0.890869	0.034008	FOXL2, CASP3, BAX, MYC	425	23	13528	5.53575	1	0.179989	46.3819
GOTERM_BP_FAT	GO:0055007~cardiac muscle cell differentiation	4	0.890869	0.034008	ATG5, TSC1, ITGB1, FOXP1	425	23	13528	5.53575	1	0.179989	46.3819
GOTERM_BP_FAT	GO:0055074~calcium ion homeostasis	12	2.67261	0.0347912	CALCR, AGTR1, S1PR1, ATP2A2, CXCR4, BCL2, BAX, CD24, CACNA1C, FKBP1B, ITPR1, TGFB1	425	188	13528	2.03174	1	0.18348	47.1596
GOTERM_BP_FAT	GO:0034613~cellular protein localization	21	4.67706	0.0349659	EGFR, PTPRK, STX1A, TP53, TGFB3, PPP1R10, RFFL, GLI3, TGFB1, AIP, TGFB2, AKT1, CDC42, NUP214, ATG4D, ATG4C, GSK3B, ATG4A, BAX, IFNG, CD24	425	411	13528	1.62638	1	0.18401	47.3316
GOTERM_BP_FAT	GO:0001704~formation of primary germ layer	5	1.11359	0.0357748	SMAD3, LEF1, FOXC1, BMP7, KLF4	425	40	13528	3.97882	1	0.18759	48.1212
GOTERM_BP_FAT	GO:0070727~cellular macromolecule localization	21	4.67706	0.0369358	EGFR, PTPRK, STX1A, TP53, TGFB3, PPP1R10, RFFL, GLI3, TGFB1, AIP, TGFB2, AKT1, CDC42, NUP214, ATG4D, ATG4C, GSK3B, ATG4A, BAX, IFNG, CD24	425	414	13528	1.6146	1	0.192825	49.235
GOTERM_BP_FAT	GO:0051100~negative regulation of binding	6	1.3363	0.0371064	MEN1, HDAC4, HDAC2, HNF4A, SMAD7, SIRT1	425	59	13528	3.23701	1	0.193311	49.3967
GOTERM_BP_FAT	GO:0001953~negative regulation of cell-matrix adhesion	3	0.668151	0.0373366	MMP14, PTEN, PIK3R1	425	10	13528	9.54918	1	0.194078	49.6142
GOTERM_BP_FAT	GO:0006623~protein targeting to vacuole	3	0.668151	0.0373366	ATG4D, ATG4C, ATG4A	425	10	13528	9.54918	1	0.194078	49.6142
GOTERM_BP_FAT	GO:0033138~positive regulation of peptidyl-serine phosphorylation	3	0.668151	0.0373366	BCL2, IFNG, TGFB1	425	10	13528	9.54918	1	0.194078	49.6142
GOTERM_BP_FAT	GO:0032891~negative regulation of organic acid transport	3	0.668151	0.0373366	AKT1, SLC15A1, AKT2	425	10	13528	9.54918	1	0.194078	49.6142
GOTERM_BP_FAT	GO:0006349~genetic imprinting	3	0.668151	0.0373366	DNMT3A, KCNQ1, DNMT3B	425	10	13528	9.54918	1	0.194078	49.6142
GOTERM_BP_FAT	GO:0006306~DNA methylation	4	0.890869	0.0379884	DNMT3A, FOS, DNMT1, DNMT3B	425	24	13528	5.3051	1	0.196836	50.2252
GOTERM_BP_FAT	GO:0006305~DNA alkylation	4	0.890869	0.0379884	DNMT3A, FOS, DNMT1, DNMT3B	425	24	13528	5.3051	1	0.196836	50.2252
GOTERM_BP_FAT	GO:0045666~positive regulation of neuron differentiation	4	0.890869	0.0379884	SOX2, RHOA, TGIF2, DNMT3B	425	24	13528	5.3051	1	0.196836	50.2252
GOTERM_BP_FAT	GO:0016570~histone modification	9	2.00445	0.0380074	MEN1, HDAC4, HDAC2, KAT2B, HDAC1, PRMT5, EZH2, KDM4A, SIRT1	425	122	13528	2.34816	1	0.196595	50.243
GOTERM_BP_FAT	GO:0055066~di-, tri-valent inorganic cation homeostasis	14	3.11804	0.0381636	CALCR, FKBP1B, ITPR1, TGFB1, AGTR1, S1PR1, ATP2A2, CXCR4, BAX, BCL2, CD24, CACNA1C, MYC, FTL	425	239	13528	1.86455	1	0.197001	50.3883
GOTERM_BP_FAT	GO:0050818~regulation of coagulation	5	1.11359	0.0386968	PDGFB, PDPN, PDGFA, VKORC1, ANXA2	425	41	13528	3.88178	1	0.199175	50.8814
GOTERM_BP_FAT	GO:0043933~macromolecular complex subunit organization	32	7.12695	0.0387937	SYT1, E2F3, DICER1, TP63, CDH1, TGFB1, SRC, AGTR1, IGF1R, FGG, MAZ, FGA, FGB, PRMT5, PDGFC, FAS, MYC, ANGPTL4, LPL, MAP2K1, ALDH5A1, NASP, SMAD4, TP53, SMAD3, RAD51, TSC1, BAX, MDM2, MDM4, STMN1, LAMC1	425	710	13528	1.43462	1	0.199297	50.9705
GOTERM_BP_FAT	GO:0009743~response to carbohydrate stimulus	6	1.3363	0.0394805	GLUL, HNF4A, FKBP1B, PTEN, NR1H4, TGFB1	425	60	13528	3.18306	1	0.202169	51.5978
GOTERM_BP_FAT	GO:0051591~response to cAMP	5	1.11359	0.0417513	FOS, CCND2, IL6R, COL1A1, FOSL1	425	42	13528	3.78936	1	0.212338	53.6182
GOTERM_BP_FAT	GO:0007272~ensheathment of neurons	5	1.11359	0.0417513	TSC1, ERBB2, CLDN1, QKI, TGFB1	425	42	13528	3.78936	1	0.212338	53.6182
GOTERM_BP_FAT	GO:0030307~positive regulation of cell growth	5	1.11359	0.0417513	AKT1, ADAM10, MAPT, IGFBP1, TGFB2	425	42	13528	3.78936	1	0.212338	53.6182
GOTERM_BP_FAT	GO:0008366~axon ensheathment	5	1.11359	0.0417513	TSC1, ERBB2, CLDN1, QKI, TGFB1	425	42	13528	3.78936	1	0.212338	53.6182
GOTERM_BP_FAT	GO:0006351~transcription, DNA-dependent	16	3.56347	0.0418344	CCNT2, PPARA, AR, E2F3, NMI, CREB1, TP53, ESR1, CREB5, SIRT7, HNF4G, AHR, MAZ, GATA3, FOSL1, MYC	425	292	13528	1.74414	1	0.212371	53.6906
GOTERM_BP_FAT	GO:0046637~regulation of alpha-beta T cell differentiation	4	0.890869	0.0421951	IKZF1, ZAP70, SOCS5, PNP	425	25	13528	5.09289	1	0.213675	54.0037
GOTERM_BP_FAT	GO:0042733~embryonic digit morphogenesis	4	0.890869	0.0421951	RAB23, LRP6, GAS1, GLI3	425	25	13528	5.09289	1	0.213675	54.0037
GOTERM_BP_FAT	GO:0040018~positive regulation of multicellular organism growth	4	0.890869	0.0421951	AKT1, IKZF1, BCL2, CREB1	425	25	13528	5.09289	1	0.213675	54.0037
GOTERM_BP_FAT	GO:0048742~regulation of skeletal muscle fiber development	4	0.890869	0.0421951	HDAC4, NOTCH1, HDAC1, BCL2	425	25	13528	5.09289	1	0.213675	54.0037
GOTERM_BP_FAT	GO:0010743~regulation of foam cell differentiation	4	0.890869	0.0421951	LPL, AGTR1, PPARA, ITGAV	425	25	13528	5.09289	1	0.213675	54.0037
GOTERM_BP_FAT	GO:0032768~regulation of monooxygenase activity	4	0.890869	0.0421951	EGFR, AKT1, SNCA, IFNG	425	25	13528	5.09289	1	0.213675	54.0037
GOTERM_BP_FAT	GO:0051090~regulation of transcription factor activity	8	1.78174	0.0429824	MEN1, HDAC4, HDAC2, HNF4A, NCOA3, SMAD7, SIRT1, TGFB1	425	103	13528	2.47228	1	0.216917	54.68
GOTERM_BP_FAT	GO:0080135~regulation of cellular response to stress	8	1.78174	0.0429824	MEN1, AKT1, BECN1, HIPK3, SEMA4C, SIRT1, TGFB2, AKT2	425	103	13528	2.47228	1	0.216917	54.68
GOTERM_BP_FAT	GO:0010639~negative regulation of organelle organization	7	1.55902	0.0435959	S1PR1, MAPT, SNCA, BUB1, DNMT1, MAPRE1, DNMT3B	425	82	13528	2.71725	1	0.21935	55.2005
GOTERM_BP_FAT	GO:0048010~vascular endothelial growth factor receptor signaling pathway	3	0.668151	0.0447045	PDGFRA, PDGFRB, FOXC1	425	11	13528	8.68107	1	0.224001	56.1267
GOTERM_BP_FAT	GO:0002244~hemopoietic progenitor cell differentiation	3	0.668151	0.0447045	BCL2, SOX4, KIT	425	11	13528	8.68107	1	0.224001	56.1267
GOTERM_BP_FAT	GO:0051881~regulation of mitochondrial membrane potential	3	0.668151	0.0447045	BCL2, BAX, BCL2L1	425	11	13528	8.68107	1	0.224001	56.1267
GOTERM_BP_FAT	GO:0032434~regulation of proteasomal ubiquitin-dependent protein catabolic process	3	0.668151	0.0447045	AKT1, SMAD7, MDM2	425	11	13528	8.68107	1	0.224001	56.1267
GOTERM_BP_FAT	GO:0043586~tongue development	3	0.668151	0.0447045	EGFR, ERBB2, SOX2	425	11	13528	8.68107	1	0.224001	56.1267
GOTERM_BP_FAT	GO:0048569~post-embryonic organ development	3	0.668151	0.0447045	BAX, KLF4, BCL2L11	425	11	13528	8.68107	1	0.224001	56.1267
GOTERM_BP_FAT	GO:0060324~face development	3	0.668151	0.0447045	PDGFRA, COL1A1, MMP2	425	11	13528	8.68107	1	0.224001	56.1267
GOTERM_BP_FAT	GO:0042423~catecholamine biosynthetic process	3	0.668151	0.0447045	SNCA, NR4A2, TGFB2	425	11	13528	8.68107	1	0.224001	56.1267
GOTERM_BP_FAT	GO:0060323~head morphogenesis	3	0.668151	0.0447045	PDGFRA, COL1A1, MMP2	425	11	13528	8.68107	1	0.224001	56.1267
GOTERM_BP_FAT	GO:0006875~cellular metal ion homeostasis	12	2.67261	0.0448179	CALCR, AGTR1, S1PR1, ATP2A2, CXCR4, BCL2, BAX, CD24, CACNA1C, FKBP1B, ITPR1, TGFB1	425	196	13528	1.94881	1	0.224149	56.2205
GOTERM_BP_FAT	GO:0034599~cellular response to oxidative stress	5	1.11359	0.0449383	PTPRK, FOS, PXDN, SNCA, SIRT7	425	43	13528	3.70123	1	0.224328	56.3198
GOTERM_BP_FAT	GO:0031100~organ regeneration	4	0.890869	0.0466252	CDKN1A, CCND1, AXL, TGFB1	425	26	13528	4.89701	1	0.231495	57.6889
GOTERM_BP_FAT	GO:0002637~regulation of immunoglobulin production	4	0.890869	0.0466252	TBX21, IFNG, FOXP1, TGFB1	425	26	13528	4.89701	1	0.231495	57.6889
GOTERM_BP_FAT	GO:0051353~positive regulation of oxidoreductase activity	4	0.890869	0.0466252	AKT1, AGTR1, IFNG, ABL1	425	26	13528	4.89701	1	0.231495	57.6889
GOTERM_BP_FAT	GO:0000737~DNA catabolic process, endonucleolytic	4	0.890869	0.0466252	FOXL2, CASP3, BAX, MYC	425	26	13528	4.89701	1	0.231495	57.6889
GOTERM_BP_FAT	GO:0032774~RNA biosynthetic process	16	3.56347	0.0466685	CCNT2, PPARA, AR, E2F3, NMI, CREB1, TP53, ESR1, CREB5, SIRT7, HNF4G, AHR, MAZ, GATA3, FOSL1, MYC	425	296	13528	1.72057	1	0.231318	57.7235
GOTERM_BP_FAT	GO:0010243~response to organic nitrogen	6	1.3363	0.0471472	CDKN1A, CCND1, BTG2, VKORC1, NR4A2, BCL2L1	425	63	13528	3.03148	1	0.233068	58.1043
GOTERM_BP_FAT	GO:0001656~metanephros development	5	1.11359	0.0482577	CD44, BCL2, SMAD4, FOXC1, GLI3	425	44	13528	3.61711	1	0.237589	58.9752
GOTERM_BP_FAT	GO:0006952~defense response	28	6.23608	0.0486125	NMI, SNCA, CCL8, IL32, ITGB1, TGFB1, CCL26, AKT1, FOS, CCL22, CD44, CXCR4, GATA3, BCL2, IFNG, CD24, FOSL1, PDPN, BECN1, IL6R, ESR2, STAT3, VDAC1, INHBB, HDAC4, CYBB, IFNB1, GRM7	425	615	13528	1.4492	1	0.238768	59.2498
GOTERM_BP_FAT	GO:0019226~transmission of nerve impulse	18	4.00891	0.049639	SYT1, STX1A, ALDH5A1, GABRA3, ERBB2, SNCA, GABBR2, FKBP1B, TGFB1, VDAC1, KIF1B, S1PR1, TSC1, GRM7, CLDN1, QKI, CD24, CACNA1C	425	350	13528	1.637	1	0.242871	60.0346
GOTERM_BP_FAT	GO:0045471~response to ethanol	6	1.3363	0.0498854	CCND1, CCND2, BCL2, IL6R, PTEN, STAT3	425	64	13528	2.98412	1	0.24356	60.2208
GOTERM_BP_FAT	GO:0000087~M phase of mitotic cell cycle	13	2.89532	0.0498957	RAD21, MAP2K1, RCC2, PLK1, BUB1, BIRC5, AURKA, SIRT7, MAPRE1, HMGA2, CDK2, CDC25A, LATS2	425	224	13528	1.84731	1	0.243223	60.2287
GOTERM_BP_FAT	GO:0033077~T cell differentiation in the thymus	4	0.890869	0.0512747	BCL2, ZAP70, TP53, FAS	425	27	13528	4.71564	1	0.248796	61.2558
GOTERM_BP_FAT	GO:0045732~positive regulation of protein catabolic process	4	0.890869	0.0512747	AKT1, SMAD7, IFNG, MDM2	425	27	13528	4.71564	1	0.248796	61.2558
GOTERM_BP_FAT	GO:0006284~base-excision repair	4	0.890869	0.0512747	HMGB1, UNG, TDG, TP53	425	27	13528	4.71564	1	0.248796	61.2558
GOTERM_BP_FAT	GO:0042098~T cell proliferation	4	0.890869	0.0512747	CXCR4, BAX, TP53, FKBP1B	425	27	13528	4.71564	1	0.248796	61.2558
GOTERM_BP_FAT	GO:0046890~regulation of lipid biosynthetic process	5	1.11359	0.051709	AKT1, HNF4A, PDGFB, PDGFA, IFNG	425	45	13528	3.53673	1	0.250273	61.574
GOTERM_BP_FAT	GO:0014068~positive regulation of phosphoinositide 3-kinase cascade	3	0.668151	0.0525562	ERBB2, IGF1, TGFB2	425	12	13528	7.95765	1	0.253506	62.1877
GOTERM_BP_FAT	GO:0000768~syncytium formation by plasma membrane fusion	3	0.668151	0.0525562	KCNH1, CD44, ADAM12	425	12	13528	7.95765	1	0.253506	62.1877
GOTERM_BP_FAT	GO:0010039~response to iron ion	3	0.668151	0.0525562	CCND1, BCL2, SNCA	425	12	13528	7.95765	1	0.253506	62.1877
GOTERM_BP_FAT	GO:0048339~paraxial mesoderm development	3	0.668151	0.0525562	SMAD3, LEF1, FOXC1	425	12	13528	7.95765	1	0.253506	62.1877
GOTERM_BP_FAT	GO:0070228~regulation of lymphocyte apoptosis	3	0.668151	0.0525562	BAX, CD24, MYC	425	12	13528	7.95765	1	0.253506	62.1877
GOTERM_BP_FAT	GO:0009886~post-embryonic morphogenesis	3	0.668151	0.0525562	BAX, GDF5, BCL2L11	425	12	13528	7.95765	1	0.253506	62.1877
GOTERM_BP_FAT	GO:0019953~sexual reproduction	22	4.89978	0.0526925	DNMT3A, HMGCR, BCL2L2, BCL2L1, KIT, FOXO3, SIRT1, ITGB1, BCL2L11, STAT3, NR2C2, TGFB1, GLI1, AKT1, NOTCH1, WNT4, CCND2, CXCR4, BAX, BCL2, QKI, FOXC1	425	458	13528	1.52898	1	0.253695	62.2856
GOTERM_BP_FAT	GO:0051046~regulation of secretion	12	2.67261	0.0535315	INHBB, AGTR1, SYT1, STX1A, GRM7, CREB1, SNCA, IFNG, TGFB3, KCNQ1, TGFB1, TGFB2	425	202	13528	1.89093	1	0.256866	62.8829
GOTERM_BP_FAT	GO:0017038~protein import	9	2.00445	0.053847	AKT1, IFNG, TGFB3, TP53, PPP1R10, GLI3, TGFB1, AIP, TGFB2	425	131	13528	2.18683	1	0.257805	63.1051
GOTERM_BP_FAT	GO:0021543~pallium development	5	1.11359	0.0552916	TSC1, BAX, SOX2, LEF1, GLI3	425	46	13528	3.45985	1	0.263485	64.1068
GOTERM_BP_FAT	GO:0051047~positive regulation of secretion	8	1.78174	0.0553086	INHBB, STX1A, CREB1, SNCA, IFNG, TGFB3, TGFB1, TGFB2	425	109	13528	2.33619	1	0.263155	64.1184
GOTERM_BP_FAT	GO:0060538~skeletal muscle organ development	6	1.3363	0.0556367	FOXL2, ERBB2, ELN, RHOA, RCAN1, FOXP1	425	66	13528	2.89369	1	0.264125	64.3423
GOTERM_BP_FAT	GO:0007519~skeletal muscle tissue development	6	1.3363	0.0556367	FOXL2, ERBB2, ELN, RHOA, RCAN1, FOXP1	425	66	13528	2.89369	1	0.264125	64.3423
GOTERM_BP_FAT	GO:0008156~negative regulation of DNA replication	4	0.890869	0.0561396	GMNN, TGFB3, TP53, TGFB1	425	28	13528	4.54723	1	0.265819	64.6828
GOTERM_BP_FAT	GO:0046320~regulation of fatty acid oxidation	4	0.890869	0.0561396	AKT1, PPARA, ACSL1, AKT2	425	28	13528	4.54723	1	0.265819	64.6828
GOTERM_BP_FAT	GO:0021983~pituitary gland development	4	0.890869	0.0561396	CREB1, SOX2, CDH1, GLI1	425	28	13528	4.54723	1	0.265819	64.6828
GOTERM_BP_FAT	GO:0007173~epidermal growth factor receptor signaling pathway	4	0.890869	0.0561396	EGFR, SOCS5, SRC, TGFB1	425	28	13528	4.54723	1	0.265819	64.6828
GOTERM_BP_FAT	GO:0003014~renal system process	4	0.890869	0.0561396	AGTR1, BCL2, FAS, CACNA1C	425	28	13528	4.54723	1	0.265819	64.6828
GOTERM_BP_FAT	GO:0010811~positive regulation of cell-substrate adhesion	4	0.890869	0.0561396	TSC1, SMAD3, CDK6, NID1	425	28	13528	4.54723	1	0.265819	64.6828
GOTERM_BP_FAT	GO:0048285~organelle fission	13	2.89532	0.0571909	RAD21, MAP2K1, RCC2, PLK1, BAX, BUB1, BIRC5, AURKA, MAPRE1, HMGA2, CDK2, CDC25A, LATS2	425	229	13528	1.80698	1	0.269774	65.3847
GOTERM_BP_FAT	GO:0048015~phosphoinositide-mediated signaling	7	1.55902	0.0579005	PIK3CG, AGTR1, IGF1R, S1PR1, ERBB2, IGF1, AURKA	425	88	13528	2.53198	1	0.272293	65.8511
GOTERM_BP_FAT	GO:0055065~metal ion homeostasis	12	2.67261	0.0587658	CALCR, AGTR1, S1PR1, ATP2A2, CXCR4, BCL2, BAX, CD24, CACNA1C, FKBP1B, ITPR1, TGFB1	425	205	13528	1.86325	1	0.275435	66.4117
GOTERM_BP_FAT	GO:0050731~positive regulation of peptidyl-tyrosine phosphorylation	5	1.11359	0.0590048	IFNG, IGF1, IL6R, RICTOR, CD24	425	47	13528	3.38623	1	0.276	66.5649
GOTERM_BP_FAT	GO:0045191~regulation of isotype switching	3	0.668151	0.0608542	TBX21, IFNG, TGFB1	425	13	13528	7.34552	1	0.283104	67.7291
GOTERM_BP_FAT	GO:0042993~positive regulation of transcription factor import into nucleus	3	0.668151	0.0608542	RHOA, SMAD3, CDH1	425	13	13528	7.34552	1	0.283104	67.7291
GOTERM_BP_FAT	GO:0043666~regulation of phosphoprotein phosphatase activity	3	0.668151	0.0608542	TSC1, RCAN1, FKBP1B	425	13	13528	7.34552	1	0.283104	67.7291
GOTERM_BP_FAT	GO:0048820~hair follicle maturation	3	0.668151	0.0608542	AKT1, NOTCH1, TGFB2	425	13	13528	7.34552	1	0.283104	67.7291
GOTERM_BP_FAT	GO:0010595~positive regulation of endothelial cell migration	3	0.668151	0.0608542	PDGFB, VEGFA, TGFB1	425	13	13528	7.34552	1	0.283104	67.7291
GOTERM_BP_FAT	GO:0014066~regulation of phosphoinositide 3-kinase cascade	3	0.668151	0.0608542	ERBB2, IGF1, TGFB2	425	13	13528	7.34552	1	0.283104	67.7291
GOTERM_BP_FAT	GO:0044253~positive regulation of multicellular organismal metabolic process	3	0.668151	0.0608542	HDAC2, TGFB3, TGFB1	425	13	13528	7.34552	1	0.283104	67.7291
GOTERM_BP_FAT	GO:0042100~B cell proliferation	3	0.668151	0.0608542	IFNB1, BCL2, BAX	425	13	13528	7.34552	1	0.283104	67.7291
GOTERM_BP_FAT	GO:0042278~purine nucleoside metabolic process	4	0.890869	0.0612154	HMGCR, DGUOK, DNMT3B, PNP	425	29	13528	4.39043	1	0.284143	67.952
GOTERM_BP_FAT	GO:0046128~purine ribonucleoside metabolic process	4	0.890869	0.0612154	HMGCR, DGUOK, DNMT3B, PNP	425	29	13528	4.39043	1	0.284143	67.952
GOTERM_BP_FAT	GO:0043393~regulation of protein binding	4	0.890869	0.0612154	HDAC4, BCL2, BAX, LDLRAP1	425	29	13528	4.39043	1	0.284143	67.952
GOTERM_BP_FAT	GO:0048641~regulation of skeletal muscle tissue development	4	0.890869	0.0612154	HDAC4, NOTCH1, HDAC1, BCL2	425	29	13528	4.39043	1	0.284143	67.952
GOTERM_BP_FAT	GO:0010522~regulation of calcium ion transport into cytosol	4	0.890869	0.0612154	BCL2, BAX, FKBP1B, TGFB1	425	29	13528	4.39043	1	0.284143	67.952
GOTERM_BP_FAT	GO:0060364~frontal suture morphogenesis	2	0.445434	0.0617047	TGFB3, TGFB1	425	2	13528	31.8306	1	0.285693	68.2516
GOTERM_BP_FAT	GO:0034110~regulation of homotypic cell-cell adhesion	2	0.445434	0.0617047	MAP2K1, CD24	425	2	13528	31.8306	1	0.285693	68.2516
GOTERM_BP_FAT	GO:0044413~avoidance of host defenses	2	0.445434	0.0617047	SMAD3, TGFB1	425	2	13528	31.8306	1	0.285693	68.2516
GOTERM_BP_FAT	GO:0010511~regulation of phosphatidylinositol biosynthetic process	2	0.445434	0.0617047	PDGFB, PDGFA	425	2	13528	31.8306	1	0.285693	68.2516
GOTERM_BP_FAT	GO:0043932~ossification involved in bone remodeling	2	0.445434	0.0617047	TGFB3, TGFB1	425	2	13528	31.8306	1	0.285693	68.2516
GOTERM_BP_FAT	GO:0044415~evasion or tolerance of host defenses	2	0.445434	0.0617047	SMAD3, TGFB1	425	2	13528	31.8306	1	0.285693	68.2516
GOTERM_BP_FAT	GO:0060363~cranial suture morphogenesis	2	0.445434	0.0617047	TGFB3, TGFB1	425	2	13528	31.8306	1	0.285693	68.2516
GOTERM_BP_FAT	GO:0019049~evasion of host defenses by virus	2	0.445434	0.0617047	SMAD3, TGFB1	425	2	13528	31.8306	1	0.285693	68.2516
GOTERM_BP_FAT	GO:0060346~bone trabecula formation	2	0.445434	0.0617047	COL1A1, MMP2	425	2	13528	31.8306	1	0.285693	68.2516
GOTERM_BP_FAT	GO:0032916~positive regulation of transforming growth factor-beta3 production	2	0.445434	0.0617047	CREB1, SMAD3	425	2	13528	31.8306	1	0.285693	68.2516
GOTERM_BP_FAT	GO:0051571~positive regulation of histone H3-K4 methylation	2	0.445434	0.0617047	DNMT1, DNMT3B	425	2	13528	31.8306	1	0.285693	68.2516
GOTERM_BP_FAT	GO:0010512~negative regulation of phosphatidylinositol biosynthetic process	2	0.445434	0.0617047	PDGFB, PDGFA	425	2	13528	31.8306	1	0.285693	68.2516
GOTERM_BP_FAT	GO:0034111~negative regulation of homotypic cell-cell adhesion	2	0.445434	0.0617047	MAP2K1, CD24	425	2	13528	31.8306	1	0.285693	68.2516
GOTERM_BP_FAT	GO:0051097~negative regulation of helicase activity	2	0.445434	0.0617047	TP53, SIRT1	425	2	13528	31.8306	1	0.285693	68.2516
GOTERM_BP_FAT	GO:0051894~positive regulation of focal adhesion formation	2	0.445434	0.0617047	TSC1, SMAD3	425	2	13528	31.8306	1	0.285693	68.2516
GOTERM_BP_FAT	GO:0051832~avoidance of defenses of other organism during symbiotic interaction	2	0.445434	0.0617047	SMAD3, TGFB1	425	2	13528	31.8306	1	0.285693	68.2516
GOTERM_BP_FAT	GO:0030264~nuclear fragmentation during apoptosis	2	0.445434	0.0617047	CASP3, BAX	425	2	13528	31.8306	1	0.285693	68.2516
GOTERM_BP_FAT	GO:0051834~evasion or tolerance of defenses of other organism during symbiotic interaction	2	0.445434	0.0617047	SMAD3, TGFB1	425	2	13528	31.8306	1	0.285693	68.2516
GOTERM_BP_FAT	GO:0018993~somatic sex determination	2	0.445434	0.0617047	FOXL2, AR	425	2	13528	31.8306	1	0.285693	68.2516
GOTERM_BP_FAT	GO:0006344~maintenance of chromatin silencing	2	0.445434	0.0617047	HDAC2, SIRT1	425	2	13528	31.8306	1	0.285693	68.2516
GOTERM_BP_FAT	GO:0008624~induction of apoptosis by extracellular signals	8	1.78174	0.0622187	CASP3, TIAM1, BAX, MAPK8, FAS, NGFR, CD24, BCL2L11	425	112	13528	2.27361	1	0.287334	68.5634
GOTERM_BP_FAT	GO:0035282~segmentation	5	1.11359	0.0628475	SFRP2, LEF1, DLL1, AXIN2, RBPJ	425	48	13528	3.31569	1	0.289426	68.941
GOTERM_BP_FAT	GO:0006839~mitochondrial transport	6	1.3363	0.064951	UCP2, BCL2, BAX, TP53, BCL2L1, AIP	425	69	13528	2.76788	1	0.297348	70.1731
GOTERM_BP_FAT	GO:0070302~regulation of stress-activated protein kinase signaling pathway	6	1.3363	0.064951	MEN1, AKT1, HIPK3, SEMA4C, TGFB2, AKT2	425	69	13528	2.76788	1	0.297348	70.1731
GOTERM_BP_FAT	GO:0046620~regulation of organ growth	4	0.890869	0.0664971	MEN1, FOXC1, CACNA1C, BCL2L11	425	30	13528	4.24408	1	0.302993	71.0492
GOTERM_BP_FAT	GO:0055080~cation homeostasis	15	3.34076	0.0666378	CALCR, TP53, FKBP1B, ITPR1, TGFB1, AGTR1, S1PR1, ATP2A2, CXCR4, BAX, BCL2, CD24, CACNA1C, MYC, FTL	425	286	13528	1.66944	1	0.303105	71.1276
GOTERM_BP_FAT	GO:0010975~regulation of neuron projection development	6	1.3363	0.0682382	TIAM1, ROBO1, MAPT, NUMB, RHOA, NGFR	425	70	13528	2.72834	1	0.308896	72.0066
GOTERM_BP_FAT	GO:0030279~negative regulation of ossification	3	0.668151	0.069563	CALCR, BCL2, TGFB1	425	14	13528	6.82084	1	0.313569	72.715
GOTERM_BP_FAT	GO:0035265~organ growth	3	0.668151	0.069563	BCL2, FOXC1, TGFB2	425	14	13528	6.82084	1	0.313569	72.715
GOTERM_BP_FAT	GO:0006949~syncytium formation	3	0.668151	0.069563	KCNH1, CD44, ADAM12	425	14	13528	6.82084	1	0.313569	72.715
GOTERM_BP_FAT	GO:0045604~regulation of epidermal cell differentiation	3	0.668151	0.069563	NOTCH1, TP63, KEAP1	425	14	13528	6.82084	1	0.313569	72.715
GOTERM_BP_FAT	GO:0032330~regulation of chondrocyte differentiation	3	0.668151	0.069563	GDF5, RUNX2, GLI3	425	14	13528	6.82084	1	0.313569	72.715
GOTERM_BP_FAT	GO:0060322~head development	3	0.668151	0.069563	PDGFRA, COL1A1, MMP2	425	14	13528	6.82084	1	0.313569	72.715
GOTERM_BP_FAT	GO:0010171~body morphogenesis	3	0.668151	0.069563	PDGFRA, COL1A1, MMP2	425	14	13528	6.82084	1	0.313569	72.715
GOTERM_BP_FAT	GO:0030099~myeloid cell differentiation	7	1.55902	0.0717342	CALCR, CDC42, SP1, MMP9, VEGFA, KIT, TGFB1	425	93	13528	2.39585	1	0.321431	73.8394
GOTERM_BP_FAT	GO:0042509~regulation of tyrosine phosphorylation of STAT protein	4	0.890869	0.0719796	HNF4A, IFNG, IGF1, IL6R	425	31	13528	4.10717	1	0.321909	73.9637
GOTERM_BP_FAT	GO:0045582~positive regulation of T cell differentiation	4	0.890869	0.0776574	IKZF1, ZAP70, SOCS5, PNP	425	32	13528	3.97882	1	0.342732	76.6887
GOTERM_BP_FAT	GO:0021761~limbic system development	4	0.890869	0.0776574	RAX, TSC1, BAX, LEF1	425	32	13528	3.97882	1	0.342732	76.6887
GOTERM_BP_FAT	GO:0030168~platelet activation	4	0.890869	0.0776574	FGG, FGA, FGB, COL3A1	425	32	13528	3.97882	1	0.342732	76.6887
GOTERM_BP_FAT	GO:0002687~positive regulation of leukocyte migration	3	0.668151	0.0786489	ADAM10, VEGFA, IL6R	425	15	13528	6.36612	1	0.345913	77.136
GOTERM_BP_FAT	GO:0042771~DNA damage response, signal transduction by p53 class mediator resulting in induction of apoptosis	3	0.668151	0.0786489	HIPK1, TP53, TP63	425	15	13528	6.36612	1	0.345913	77.136
GOTERM_BP_FAT	GO:0032369~negative regulation of lipid transport	3	0.668151	0.0786489	AKT1, ITGAV, AKT2	425	15	13528	6.36612	1	0.345913	77.136
GOTERM_BP_FAT	GO:0043489~RNA stabilization	3	0.668151	0.0786489	VEGFA, ELAVL1, PABPC1	425	15	13528	6.36612	1	0.345913	77.136
GOTERM_BP_FAT	GO:0048255~mRNA stabilization	3	0.668151	0.0786489	VEGFA, ELAVL1, PABPC1	425	15	13528	6.36612	1	0.345913	77.136
GOTERM_BP_FAT	GO:0051279~regulation of release of sequestered calcium ion into cytosol	3	0.668151	0.0786489	BAX, FKBP1B, TGFB1	425	15	13528	6.36612	1	0.345913	77.136
GOTERM_BP_FAT	GO:0042176~regulation of protein catabolic process	5	1.11359	0.0794896	AKT1, SMAD7, IFNG, MDM2, MDM4	425	52	13528	3.06063	1	0.34852	77.5089
GOTERM_BP_FAT	GO:0006997~nucleus organization	5	1.11359	0.0794896	FOXL2, CASP3, BAX, CD24, MYC	425	52	13528	3.06063	1	0.34852	77.5089
GOTERM_BP_FAT	GO:0051216~cartilage development	6	1.3363	0.0822888	BMP1, CTGF, ZEB1, COL1A1, BMP7, RUNX2	425	74	13528	2.58086	1	0.358216	78.7096
GOTERM_BP_FAT	GO:0008630~DNA damage response, signal transduction resulting in induction of apoptosis	4	0.890869	0.0835248	HIPK1, TP53, TP63, ABL1	425	33	13528	3.85825	1	0.362176	79.2203
GOTERM_BP_FAT	GO:0007569~cell aging	4	0.890869	0.0835248	BCL2, TP53, TP63, SIRT1	425	33	13528	3.85825	1	0.362176	79.2203
GOTERM_BP_FAT	GO:0050871~positive regulation of B cell activation	4	0.890869	0.0835248	CDKN1A, TBX21, IFNG, TGFB1	425	33	13528	3.85825	1	0.362176	79.2203
GOTERM_BP_FAT	GO:0045444~fat cell differentiation	5	1.11359	0.0839603	CCND1, ITGA6, GSK3B, PRDM16, SIRT1	425	53	13528	3.00289	1	0.363245	79.3974
GOTERM_BP_FAT	GO:0051101~regulation of DNA binding	8	1.78174	0.0859786	MEN1, HDAC4, HDAC2, HNF4A, NCOA3, SMAD7, SIRT1, TGFB1	425	121	13528	2.1045	1	0.369936	80.2
GOTERM_BP_FAT	GO:0048469~cell maturation	6	1.3363	0.086024	CDKN1C, VEGFA, NR4A2, FOXO3, FZD5, RUNX2	425	75	13528	2.54645	1	0.3696	80.2177
GOTERM_BP_FAT	GO:0007067~mitosis	12	2.67261	0.0861704	RAD21, MAP2K1, RCC2, PLK1, BUB1, BIRC5, AURKA, MAPRE1, HMGA2, LATS2, CDC25A, CDK2	425	220	13528	1.73621	1	0.369622	80.2747
GOTERM_BP_FAT	GO:0000280~nuclear division	12	2.67261	0.0861704	RAD21, MAP2K1, RCC2, PLK1, BUB1, BIRC5, AURKA, MAPRE1, HMGA2, LATS2, CDC25A, CDK2	425	220	13528	1.73621	1	0.369622	80.2747
GOTERM_BP_FAT	GO:0001829~trophectodermal cell differentiation	3	0.668151	0.0880798	SP1, CDH1, SRF	425	16	13528	5.96824	1	0.375838	81.0041
GOTERM_BP_FAT	GO:0046579~positive regulation of Ras protein signal transduction	3	0.668151	0.0880798	NOTCH2, ERBB2, IGF1	425	16	13528	5.96824	1	0.375838	81.0041
GOTERM_BP_FAT	GO:0045446~endothelial cell differentiation	3	0.668151	0.0880798	S1PR1, NOTCH4, JAG1	425	16	13528	5.96824	1	0.375838	81.0041
GOTERM_BP_FAT	GO:0014902~myotube differentiation	3	0.668151	0.0880798	KCNH1, IGF1, ADAM12	425	16	13528	5.96824	1	0.375838	81.0041
GOTERM_BP_FAT	GO:0043535~regulation of blood vessel endothelial cell migration	3	0.668151	0.0880798	PDGFB, VEGFA, TGFB1	425	16	13528	5.96824	1	0.375838	81.0041
GOTERM_BP_FAT	GO:0033365~protein localization in organelle	9	2.00445	0.0885283	AKT1, IFNG, TGFB3, TP53, PPP1R10, GLI3, TGFB1, AIP, TGFB2	425	146	13528	1.96216	1	0.376906	81.1717
GOTERM_BP_FAT	GO:0019228~regulation of action potential in neuron	5	1.11359	0.0885516	TSC1, ERBB2, CLDN1, QKI, TGFB1	425	54	13528	2.94728	1	0.376488	81.1804
GOTERM_BP_FAT	GO:0034976~response to endoplasmic reticulum stress	4	0.890869	0.0895759	CCND1, GSK3B, IFNG, TP53	425	34	13528	3.74478	1	0.379549	81.5577
GOTERM_BP_FAT	GO:0002327~immature B cell differentiation	2	0.445434	0.0911175	CD24, FOXP1	425	3	13528	21.2204	1	0.384369	82.1123
GOTERM_BP_FAT	GO:0033630~positive regulation of cell adhesion mediated by integrin	2	0.445434	0.0911175	CD24, TGFB2	425	3	13528	21.2204	1	0.384369	82.1123
GOTERM_BP_FAT	GO:0006925~inflammatory cell apoptosis	2	0.445434	0.0911175	IFNG, FAS	425	3	13528	21.2204	1	0.384369	82.1123
GOTERM_BP_FAT	GO:0002329~pre-B cell differentiation	2	0.445434	0.0911175	CD24, FOXP1	425	3	13528	21.2204	1	0.384369	82.1123
GOTERM_BP_FAT	GO:0030910~olfactory placode formation	2	0.445434	0.0911175	SOX2, POU2F1	425	3	13528	21.2204	1	0.384369	82.1123
GOTERM_BP_FAT	GO:0070296~sarcoplasmic reticulum calcium ion transport	2	0.445434	0.0911175	ATP2A2, FKBP1B	425	3	13528	21.2204	1	0.384369	82.1123
GOTERM_BP_FAT	GO:0010692~regulation of alkaline phosphatase activity	2	0.445434	0.0911175	SMAD3, TGFB2	425	3	13528	21.2204	1	0.384369	82.1123
GOTERM_BP_FAT	GO:0050765~negative regulation of phagocytosis	2	0.445434	0.0911175	PTEN, TGFB1	425	3	13528	21.2204	1	0.384369	82.1123
GOTERM_BP_FAT	GO:0006808~regulation of nitrogen utilization	2	0.445434	0.0911175	BCL2, BAX	425	3	13528	21.2204	1	0.384369	82.1123
GOTERM_BP_FAT	GO:0070102~interleukin-6-mediated signaling pathway	2	0.445434	0.0911175	IL6R, STAT3	425	3	13528	21.2204	1	0.384369	82.1123
GOTERM_BP_FAT	GO:0042501~serine phosphorylation of STAT protein	2	0.445434	0.0911175	NLK, IFNG	425	3	13528	21.2204	1	0.384369	82.1123
GOTERM_BP_FAT	GO:0040037~negative regulation of fibroblast growth factor receptor signaling pathway	2	0.445434	0.0911175	WNT4, NGFR	425	3	13528	21.2204	1	0.384369	82.1123
GOTERM_BP_FAT	GO:0031061~negative regulation of histone methylation	2	0.445434	0.0911175	DNMT1, DNMT3B	425	3	13528	21.2204	1	0.384369	82.1123
GOTERM_BP_FAT	GO:0051573~negative regulation of histone H3-K9 methylation	2	0.445434	0.0911175	DNMT1, DNMT3B	425	3	13528	21.2204	1	0.384369	82.1123
GOTERM_BP_FAT	GO:0051570~regulation of histone H3-K9 methylation	2	0.445434	0.0911175	DNMT1, DNMT3B	425	3	13528	21.2204	1	0.384369	82.1123
GOTERM_BP_FAT	GO:0035234~germ cell programmed cell death	2	0.445434	0.0911175	BAX, KIT	425	3	13528	21.2204	1	0.384369	82.1123
GOTERM_BP_FAT	GO:0046907~intracellular transport	28	6.23608	0.0920286	TGFB3, BCL2L1, RFFL, FKBP1B, GLI3, TGFB1, AIP, TGFB2, AKT1, NUP214, BCL2, IFNG, CD24, FTL, STX1A, MAP2K1, TP53, PPP1R10, ATG4D, KIF1B, ATP2A2, TSC1, ATG4C, UCP2, GSK3B, BAX, ATG4A, VAMP2	425	657	13528	1.35655	1	0.386991	82.4325
GOTERM_BP_FAT	GO:0002822~regulation of adaptive immune response based on somatic recombination of immune receptors built from immunoglobulin superfamily domains	5	1.11359	0.0932613	TBX21, IFNG, SOCS5, CD24, TGFB1	425	55	13528	2.89369	1	0.39069	82.8573
GOTERM_BP_FAT	GO:0060041~retina development in camera-type eye	4	0.890869	0.0958046	IKZF1, BAX, SOX2, TGIF2	425	35	13528	3.63778	1	0.398776	83.7031
GOTERM_BP_FAT	GO:0045621~positive regulation of lymphocyte differentiation	4	0.890869	0.0958046	IKZF1, ZAP70, SOCS5, PNP	425	35	13528	3.63778	1	0.398776	83.7031
GOTERM_BP_FAT	GO:0050850~positive regulation of calcium-mediated signaling	3	0.668151	0.0978252	ZAP70, L1CAM, CD24	425	17	13528	5.61716	1	0.405014	84.3468
GOTERM_BP_FAT	GO:0018205~peptidyl-lysine modification	3	0.668151	0.0978252	HDAC4, KAT2B, SIRT1	425	17	13528	5.61716	1	0.405014	84.3468
GOTERM_BP_FAT	GO:0051057~positive regulation of small GTPase mediated signal transduction	3	0.668151	0.0978252	NOTCH2, ERBB2, IGF1	425	17	13528	5.61716	1	0.405014	84.3468
GOTERM_BP_FAT	GO:0070555~response to interleukin-1	3	0.668151	0.0978252	HDAC4, SNCA, SRC	425	17	13528	5.61716	1	0.405014	84.3468
GOTERM_BP_FAT	GO:0032890~regulation of organic acid transport	3	0.668151	0.0978252	AKT1, SLC15A1, AKT2	425	17	13528	5.61716	1	0.405014	84.3468
GOTERM_BP_FAT	GO:0048547~gut morphogenesis	3	0.668151	0.0978252	NOTCH1, BCL2, GLI3	425	17	13528	5.61716	1	0.405014	84.3468
GOTERM_BP_FAT	GO:0051896~regulation of protein kinase B signaling cascade	3	0.668151	0.0978252	RICTOR, PTEN, TGFB1	425	17	13528	5.61716	1	0.405014	84.3468
GOTERM_BP_FAT	GO:0032320~positive regulation of Ras GTPase activity	3	0.668151	0.0978252	S1PR1, MAP2K1, TSC1	425	17	13528	5.61716	1	0.405014	84.3468
GOTERM_BP_FAT	GO:0031575~G1/S transition checkpoint	3	0.668151	0.0978252	CCND1, TP53, TGFB1	425	17	13528	5.61716	1	0.405014	84.3468
GOTERM_BP_FAT	GO:0042542~response to hydrogen peroxide	5	1.11359	0.0980875	PXDN, BCL2, BCL2L1, COL1A1, FOSL1	425	56	13528	2.84202	1	0.405369	84.4286
GOTERM_BP_FAT	GO:0002819~regulation of adaptive immune response	5	1.11359	0.0980875	TBX21, IFNG, SOCS5, CD24, TGFB1	425	56	13528	2.84202	1	0.405369	84.4286
