# Supplementary material for: Plant miRNAs Reduce Cancer Cell Proliferation by Targeting MALAT1 and NEAT1: A Beneficial Cross-Kingdom Interaction
Source: Front Genet. 2020 Sep 18;11:552490. doi: 10.3389/fgene.2020.552490 (PMC7531330; doi:10.3389/fgene.2020.552490)
Supplement: Supplementary file 8 [file Table_4.xlsx]

## Sheet: 72h_HCT116p53-KO-vs-CTR
Supplementary Table S4. Statistical analysis of RNA-seq data from HTC116 p53-/- transfected cell line
ENSEMBL ID	case_72h_HCT116p53-/- _MIX	ctrl_72h_HCT116p53-/- _CRTL	log2FC	Fisher's p-value	Adjusted p-value	Associated Gene Name	Description	Phenotype description	Gene Biotype
ENSG00000280614	57848.2	108298	-0.905	0	0	FP236383.2			lincRNA
ENSG00000280800	57848.2	108298	-0.905	0	0	FP671120.3			lincRNA
ENSG00000281181	57848.2	108298	-0.905	0	0	FP236383.3			lincRNA
ENSG00000277027	30678.5	16831.3	0.866	0	0	RMRP	RNA component of mitochondrial RNA processing endoribonuclease [Source:HGNC Symbol;Acc:HGNC:10031]	CARTILAGE-HAIR HYPOPLASIA,Anauxetic dysplasia,OMENN SYNDROME	ribozyme
ENSG00000278771	15453.1	8970.2	0.785	0	0	RN7SL3	RNA, 7SL, cytoplasmic 3 [Source:HGNC Symbol;Acc:HGNC:23135]		misc_RNA
ENSG00000251562	4186.25	6280.67	-0.585	0	0	MALAT1	metastasis associated lung adenocarcinoma transcript 1 (non-protein coding) [Source:HGNC Symbol;Acc:HGNC:29665]		lincRNA
ENSG00000259040	51.33	294.56	-2.498	0	0	BLOC1S5-TXNDC5	BLOC1S5-TXNDC5 readthrough (NMD candidate) [Source:HGNC Symbol;Acc:HGNC:42001]		protein_coding
ENSG00000215126	59.15	209.51	-1.807	0	0	CBWD6	COBW domain containing 6 [Source:HGNC Symbol;Acc:HGNC:31978]		protein_coding
ENSG00000283761	121.15	35.41	1.746	0	1e-09	AC118553.2			protein_coding
ENSG00000273542	145.92	50.53	1.512	0	3e-09	HIST1H4K	histone cluster 1 H4 family member k [Source:HGNC Symbol;Acc:HGNC:4784]		protein_coding
ENSG00000130513	551.24	343.15	0.682	0	2e-09	GDF15	growth differentiation factor 15 [Source:HGNC Symbol;Acc:HGNC:30142]		protein_coding
ENSG00000175592	435.19	666.12	-0.613	0	2e-09	FOSL1	FOS like 1, AP-1 transcription factor subunit [Source:HGNC Symbol;Acc:HGNC:13718]		protein_coding
ENSG00000254996	202.3	92.91	1.114	0	7e-08	ANKHD1-EIF4EBP3	ANKHD1-EIF4EBP3 readthrough [Source:HGNC Symbol;Acc:HGNC:33530]		protein_coding
ENSG00000186919	180.74	78.83	1.187	0	7.6e-08	ZACN	zinc activated ion channel [Source:HGNC Symbol;Acc:HGNC:29504]		protein_coding
ENSG00000250264	213.3	102.2	1.054	0	1.22e-07	AL669918.1			protein_coding
ENSG00000131503	279.86	450.07	-0.684	0	1.08e-07	ANKHD1	ankyrin repeat and KH domain containing 1 [Source:HGNC Symbol;Acc:HGNC:24714]		protein_coding
ENSG00000281383	120.48	234.75	-0.957	1e-09	3.08e-07	FP671120.4			lincRNA
ENSG00000196873	236.47	123.79	0.928	4e-09	1.006e-06	CBWD3	COBW domain containing 3 [Source:HGNC Symbol;Acc:HGNC:18519]		protein_coding
ENSG00000204267	260.07	411.23	-0.659	6e-09	1.595e-06	TAP2	transporter 2, ATP binding cassette subfamily B member [Source:HGNC Symbol;Acc:HGNC:44]	Immunodeficiency by defective expression of HLA class 1,BARE LYMPHOCYTE SYNDROME TYPE I	protein_coding
ENSG00000134755	302.29	462.24	-0.611	8e-09	1.999e-06	DSC2	desmocollin 2 [Source:HGNC Symbol;Acc:HGNC:3036]	Familial isolated arrhythmogenic ventricular dysplasia biventricular form,Familial isolated arrhythmogenic ventricular dysplasia left dominant form,Familial isolated arrhythmogenic ventricular dysplasia right dominant form,ARRHYTHMOGENIC RIGHT VENTRICULAR DYSPLASIA FAMILIAL 11	protein_coding
ENSG00000275895	208.19	327.61	-0.652	2.46e-07	4.5236e-05	U2AF1L5	U2 small nuclear RNA auxiliary factor 1 like 5 [Source:HGNC Symbol;Acc:HGNC:51830]		protein_coding
ENSG00000162772	238.65	139.28	0.773	3.04e-07	5.5536e-05	ATF3	activating transcription factor 3 [Source:HGNC Symbol;Acc:HGNC:785]		protein_coding
ENSG00000269926	63.29	132.3	-1.052	8.69e-07	0.000141055	DDIT4-AS1	DDIT4 antisense RNA 1 [Source:HGNC Symbol;Acc:HGNC:52379]		antisense
ENSG00000283782	44.37	103.3	-1.201	1.255e-06	0.000189142	AC116366.3			protein_coding
ENSG00000282034	106.45	187.11	-0.808	2.574e-06	0.000348671	AC106886.5			protein_coding
ENSG00000272921	75.92	145.26	-0.927	4.031e-06	0.000520205	AC005832.4			protein_coding
ENSG00000281028	62.56	126.2	-1.001	5.367e-06	0.000664756	AC104662.2	phosphatidylinositol 4-kinase type 2 beta [Source:NCBI gene;Acc:55300]		protein_coding
ENSG00000283239	80.52	33.27	1.25	8.004e-06	0.000934884	AC019257.8			protein_coding
ENSG00000275714	262.99	168.55	0.639	7.082e-06	0.000835534	HIST1H3A	histone cluster 1 H3 family member a [Source:HGNC Symbol;Acc:HGNC:4766]		protein_coding
ENSG00000099994	123.54	62.57	0.97	9.656e-06	0.00108309	SUSD2	sushi domain containing 2 [Source:HGNC Symbol;Acc:HGNC:30667]		protein_coding
ENSG00000219410	40.93	91.79	-1.146	1.1515e-05	0.00124538	AC125494.1			bidirectional_promoter_lncRNA
ENSG00000215784	80.41	33.72	1.229	1.9595e-05	0.00191533	FAM72D	family with sequence similarity 72 member D [Source:HGNC Symbol;Acc:HGNC:33593]		protein_coding
ENSG00000160201	198.92	119.5	0.73	1.1425e-05	0.00124141	U2AF1	U2 small nuclear RNA auxiliary factor 1 [Source:HGNC Symbol;Acc:HGNC:12453]		protein_coding
ENSG00000175344	87.97	39.85	1.123	2.6628e-05	0.00240178	CHRNA7	cholinergic receptor nicotinic alpha 7 subunit [Source:HGNC Symbol;Acc:HGNC:1960]	15q13.3 microdeletion syndrome,CHROMOSOME 15q13.3 DELETION SYNDROME	protein_coding
ENSG00000212907	36.5	81.75	-1.142	2.7582e-05	0.00245934	MT-ND4L	mitochondrially encoded NADH:ubiquinone oxidoreductase core subunit 4L [Source:HGNC Symbol;Acc:HGNC:7460]	Leber hereditary optic neuropathy,LEBER OPTIC ATROPHY	protein_coding
ENSG00000188985	43.79	91.89	-1.052	4.7094e-05	0.0037721	DHFRP1	dihydrofolate reductase pseudogene 1 [Source:HGNC Symbol;Acc:HGNC:2862]		processed_pseudogene
ENSG00000259316	119.49	193.36	-0.69	3.3109e-05	0.00279224	AC087632.1			protein_coding
ENSG00000130748	159.1	93.86	0.755	5.2483e-05	0.00415611	TMEM160	transmembrane protein 160 [Source:HGNC Symbol;Acc:HGNC:26042]		protein_coding
ENSG00000233476	90.68	153.64	-0.754	6.8532e-05	0.00503451	EEF1A1P6	eukaryotic translation elongation factor 1 alpha 1 pseudogene 6 [Source:HGNC Symbol;Acc:HGNC:3201]		processed_pseudogene
ENSG00000111424	193.73	122.12	0.661	6.0682e-05	0.00465959	VDR	vitamin D receptor [Source:HGNC Symbol;Acc:HGNC:12679]	rickets vitamin D-dependent type 2A,Hypocalcemic vitamin D resistant rickets,OSTEOPOROSIS,VITAMIN D-DEPENDENT RICKETS TYPE 2A	protein_coding
ENSG00000285304	113.04	60.75	0.885	9.9019e-05	0.00678353	Z83844.3			protein_coding
ENSG00000091656	92.65	155.43	-0.74	9.9352e-05	0.00678646	ZFHX4	zinc finger homeobox 4 [Source:HGNC Symbol;Acc:HGNC:30939]	Congenital ptosis,PTOSIS HEREDITARY CONGENITAL 1	protein_coding
ENSG00000167772	147.87	224.06	-0.596	9.5759e-05	0.00659888	ANGPTL4	angiopoietin like 4 [Source:HGNC Symbol;Acc:HGNC:16039]	PLASMA TRIGLYCERIDE LEVEL QUANTITATIVE TRAIT LOCUS	protein_coding
ENSG00000244693	83.21	40.46	1.022	0.000131953	0.00847109	CTAGE8	CTAGE family member 8 [Source:HGNC Symbol;Acc:HGNC:37294]		protein_coding
ENSG00000284491	111.18	177.02	-0.666	0.000120244	0.00793508	THSD8	thrombospondin type 1 domain containing 8 [Source:HGNC Symbol;Acc:HGNC:53785]		protein_coding
ENSG00000183604	60.55	110.85	-0.862	0.000169637	0.0105119	SMG1P5	SMG1 pseudogene 5 [Source:HGNC Symbol;Acc:HGNC:49862]		transcribed_unprocessed_pseudogene
ENSG00000139832	120.73	68.63	0.806	0.000198361	0.0120049	RAB20	RAB20, member RAS oncogene family [Source:HGNC Symbol;Acc:HGNC:18260]		protein_coding
ENSG00000257949	129.24	75.1	0.775	0.000191019	0.0116817	TEN1	TEN1, CST complex subunit [Source:HGNC Symbol;Acc:HGNC:37242]		protein_coding
ENSG00000169429	80.49	40.37	0.978	0.000330385	0.0177429	CXCL8	C-X-C motif chemokine ligand 8 [Source:HGNC Symbol;Acc:HGNC:6025]		protein_coding
ENSG00000234797	68.55	116.87	-0.761	0.000533364	0.0254284	RPS3AP6	ribosomal protein S3A pseudogene 6 [Source:HGNC Symbol;Acc:HGNC:18630]		processed_pseudogene
ENSG00000178038	159.1	101.94	0.637	0.000503785	0.0243963	ALS2CL	ALS2 C-terminal like [Source:HGNC Symbol;Acc:HGNC:20605]		protein_coding
ENSG00000172059	115.11	67.62	0.759	0.000632748	0.0289269	KLF11	Kruppel like factor 11 [Source:HGNC Symbol;Acc:HGNC:11811]	MODY,MATURITY-ONSET DIABETES OF THE YOUNG TYPE 7	protein_coding
ENSG00000223459	152.17	96.62	0.65	0.000593399	0.0275047	TCAF1P1	TRPM8 channel associated factor 1 pseudogene 1 [Source:HGNC Symbol;Acc:HGNC:33604]		unprocessed_pseudogene
ENSG00000167394	180.37	119.44	0.591	0.000500006	0.0242841	ZNF668	zinc finger protein 668 [Source:HGNC Symbol;Acc:HGNC:25821]		protein_coding
ENSG00000203326	160.86	104.19	0.622	0.000556468	0.026209	ZNF525	zinc finger protein 525 [Source:HGNC Symbol;Acc:HGNC:29423]		protein_coding
ENSG00000135931	160.97	104.96	0.612	0.000715888	0.031495	ARMC9	armadillo repeat containing 9 [Source:HGNC Symbol;Acc:HGNC:20730]	Joubert syndrome 30,Joubert Syndrome	protein_coding
ENSG00000158050	132.9	82.76	0.677	0.000816012	0.0350017	DUSP2	dual specificity phosphatase 2 [Source:HGNC Symbol;Acc:HGNC:3068]		protein_coding
ENSG00000116473	119.79	72.67	0.713	0.000881925	0.0371219	RAP1A	RAP1A, member of RAS oncogene family [Source:HGNC Symbol;Acc:HGNC:9855]	Kabuki syndrome	protein_coding
ENSG00000185710	53.74	94.69	-0.806	0.000983285	0.0400882	SMG1P4	SMG1 pseudogene 4 [Source:HGNC Symbol;Acc:HGNC:49861]		transcribed_unprocessed_pseudogene
ENSG00000163346	109.5	165.52	-0.592	0.000897801	0.0374946	PBXIP1	PBX homeobox interacting protein 1 [Source:HGNC Symbol;Acc:HGNC:21199]		protein_coding
ENSG00000114315	151.61	98.91	0.611	0.000991066	0.0402648	HES1	hes family bHLH transcription factor 1 [Source:HGNC Symbol;Acc:HGNC:5192]		protein_coding
ENSG00000230590	68.64	112.88	-0.71	0.00136937	0.0515137	FTX	FTX transcript, XIST regulator (non-protein coding) [Source:HGNC Symbol;Acc:HGNC:37190]		lincRNA
ENSG00000239382	117.92	72.67	0.691	0.00139018	0.0521283	ALKBH6	alkB homolog 6 [Source:HGNC Symbol;Acc:HGNC:28243]		protein_coding
ENSG00000165475	84.23	132.21	-0.644	0.00132945	0.0506645	CRYL1	crystallin lambda 1 [Source:HGNC Symbol;Acc:HGNC:18246]		protein_coding
ENSG00000261052	121.07	75.73	0.67	0.00165064	0.059142	SULT1A3	sulfotransferase family 1A member 3 [Source:HGNC Symbol;Acc:HGNC:11455]		protein_coding
ENSG00000176531	134.77	86.8	0.629	0.00154963	0.0564758	PHLDB3	pleckstrin homology like domain family B member 3 [Source:HGNC Symbol;Acc:HGNC:30499]		protein_coding
ENSG00000185507	85.17	48.44	0.802	0.00169425	0.0601511	IRF7	interferon regulatory factor 7 [Source:HGNC Symbol;Acc:HGNC:6122]	IMMUNODEFICIENCY 39	protein_coding
ENSG00000205534	140.83	92.67	0.599	0.002057	0.0673082	SMG1P2	SMG1 pseudogene 2 [Source:HGNC Symbol;Acc:HGNC:49859]		unprocessed_pseudogene
ENSG00000236144	95.46	144.2	-0.59	0.00184336	0.0634645	TMEM147-AS1	TMEM147 antisense RNA 1 [Source:HGNC Symbol;Acc:HGNC:51273]		antisense
ENSG00000163069	134.77	87.81	0.612	0.00199934	0.0660159	SGCB	sarcoglycan beta [Source:HGNC Symbol;Acc:HGNC:10806]	Autosomal recessive limb-girdle muscular dystrophy type 2E,MUSCULAR DYSTROPHY LIMB-GIRDLE TYPE 2E	protein_coding
ENSG00000248098	60.21	99.92	-0.721	0.00195364	0.0649202	BCKDHA	branched chain keto acid dehydrogenase E1, alpha polypeptide [Source:HGNC Symbol;Acc:HGNC:986]	Maple Syrup Urine Disease,Classic maple syrup urine disease,Intermediate maple syrup urine disease,Intermittent maple syrup urine disease,Thiamine-responsive maple syrup urine disease	protein_coding
ENSG00000170365	132.39	86.03	0.616	0.0022311	0.0709575	SMAD1	SMAD family member 1 [Source:HGNC Symbol;Acc:HGNC:6767]		protein_coding
ENSG00000115267	87.04	50.46	0.775	0.00198861	0.0658948	IFIH1	interferon induced with helicase C domain 1 [Source:HGNC Symbol;Acc:HGNC:18873]	Aicardi-Goutieres syndrome 7,Singleton-Merten syndrome,Aicardi-Goutieres syndrome,Singleton-Merten dysplasia,SINGLETON-MERTEN SYNDROME 1	protein_coding
ENSG00000204588	111.89	70.06	0.668	0.00228225	0.072048	LINC01123	long intergenic non-protein coding RNA 1123 [Source:HGNC Symbol;Acc:HGNC:49269]		lincRNA
ENSG00000174151	66.45	35.32	0.893	0.00265371	0.0797624	CYB561D1	cytochrome b561 family member D1 [Source:HGNC Symbol;Acc:HGNC:26804]		protein_coding
ENSG00000277194	78.13	121.77	-0.634	0.00227931	0.072048	SNORD22	small nucleolar RNA, C/D box 22 [Source:HGNC Symbol;Acc:HGNC:10145]		snoRNA
ENSG00000023445	67.38	36.33	0.873	0.00292911	0.0857481	BIRC3	baculoviral IAP repeat containing 3 [Source:HGNC Symbol;Acc:HGNC:591]	MALT lymphoma	protein_coding
ENSG00000284292	73.65	41.32	0.819	0.00268562	0.0805374	AC004922.1			protein_coding
ENSG00000095739	84.23	49.45	0.757	0.00304922	0.0883781	BAMBI	BMP and activin membrane bound inhibitor [Source:HGNC Symbol;Acc:HGNC:30251]		protein_coding
ENSG00000138496	80.81	47.73	0.747	0.00464955	0.116293	PARP9	poly(ADP-ribose) polymerase family member 9 [Source:HGNC Symbol;Acc:HGNC:24118]		protein_coding
ENSG00000257390	66.15	104.22	-0.648	0.00440278	0.112531	AC023055.1			protein_coding
ENSG00000080823	84.23	50.46	0.728	0.00418739	0.10809	MOK	MOK protein kinase [Source:HGNC Symbol;Acc:HGNC:9833]		protein_coding
ENSG00000172915	56.15	90.83	-0.684	0.00487157	0.120684	NBEA	neurobeachin [Source:HGNC Symbol;Acc:HGNC:7648]		protein_coding
ENSG00000112218	38.37	67.62	-0.802	0.00461841	0.115763	GPR63	G protein-coupled receptor 63 [Source:HGNC Symbol;Acc:HGNC:13302]		protein_coding
ENSG00000185904	83.29	50.46	0.712	0.00532557	0.127988	LINC00839	long intergenic non-protein coding RNA 839 [Source:HGNC Symbol;Acc:HGNC:28269]		lincRNA
ENSG00000104361	76.74	45.42	0.744	0.00480073	0.119435	NIPAL2	NIPA like domain containing 2 [Source:HGNC Symbol;Acc:HGNC:25854]		protein_coding
ENSG00000175198	78.24	117.98	-0.586	0.00520847	0.126209	PCCA	propionyl-CoA carboxylase subunit alpha [Source:HGNC Symbol;Acc:HGNC:8653]	PROPIONIC ACIDEMIA	protein_coding
ENSG00000067992	43.99	74.69	-0.75	0.0057267	0.134184	PDK3	pyruvate dehydrogenase kinase 3 [Source:HGNC Symbol;Acc:HGNC:8811]	X-linked Charcot-Marie-Tooth disease type 6	protein_coding
ENSG00000064489	77.2	46.08	0.732	0.00659082	0.146379	BORCS8-MEF2B	BORCS8-MEF2B readthrough [Source:HGNC Symbol;Acc:HGNC:39979]		protein_coding
ENSG00000187024	84.71	52.02	0.693	0.00605234	0.138345	PTRH1	peptidyl-tRNA hydrolase 1 homolog [Source:HGNC Symbol;Acc:HGNC:27039]		protein_coding
ENSG00000250920	102.95	66.61	0.621	0.00708805	0.152565	AC105460.1			lincRNA
ENSG00000164011	80.49	49.45	0.692	0.00800745	0.160568	ZNF691	zinc finger protein 691 [Source:HGNC Symbol;Acc:HGNC:28028]		protein_coding
ENSG00000181458	40.24	68.63	-0.756	0.00704058	0.152565	TMEM45A	transmembrane protein 45A [Source:HGNC Symbol;Acc:HGNC:25480]		protein_coding
ENSG00000152270	84.23	52.48	0.672	0.0076236	0.158015	PDE3B	phosphodiesterase 3B [Source:HGNC Symbol;Acc:HGNC:8779]		protein_coding
ENSG00000077585	78.61	48.44	0.687	0.00751938	0.157968	GPR137B	G protein-coupled receptor 137B [Source:HGNC Symbol;Acc:HGNC:11862]		protein_coding
ENSG00000187867	72.06	43.4	0.719	0.00873489	0.168502	PALM3	paralemmin 3 [Source:HGNC Symbol;Acc:HGNC:33274]		protein_coding
ENSG00000179454	93.59	60.56	0.62	0.00993235	0.1827	KLHL28	kelch like family member 28 [Source:HGNC Symbol;Acc:HGNC:19741]		protein_coding
ENSG00000270069	39.31	66.61	-0.746	0.0084168	0.165448	MIR222HG	MIR222 host gene [Source:HGNC Symbol;Acc:HGNC:49555]		lincRNA
ENSG00000159917	43.93	71.96	-0.699	0.0118496	0.20566	ZNF235	zinc finger protein 235 [Source:HGNC Symbol;Acc:HGNC:12866]		protein_coding
ENSG00000245848	98.34	65.07	0.588	0.0119606	0.206666	CEBPA	CCAAT enhancer binding protein alpha [Source:HGNC Symbol;Acc:HGNC:1833]	Acute myeloid leukemia with CEBPA somatic mutations,Acute myeloid leukemia with t(8;21)(q22;q22) translocation,Inherited acute myeloid leukemia,LEUKEMIA ACUTE MYELOID	protein_coding
ENSG00000188321	54.16	84.6	-0.634	0.010678	0.192327	ZNF559	zinc finger protein 559 [Source:HGNC Symbol;Acc:HGNC:28197]		protein_coding
ENSG00000172780	51.81	81.62	-0.646	0.0119512	0.206656	RAB43	RAB43, member RAS oncogene family [Source:HGNC Symbol;Acc:HGNC:19983]		protein_coding
ENSG00000257386	45.61	73.76	-0.682	0.013376	0.223357	AC025257.1			antisense
ENSG00000162426	87.04	56.52	0.614	0.0153701	0.241212	SLC45A1	solute carrier family 45 member 1 [Source:HGNC Symbol;Acc:HGNC:17939]	Intellectual disability and epilepsy,Autosomal recessive non-syndromic intellectual disability,INTELLECTUAL DEVELOPMENTAL DISORDER WITH NEUROPSYCHIATRIC FEATURES	protein_coding
ENSG00000127993	56.15	85.79	-0.603	0.0146561	0.235963	RBM48	RNA binding motif protein 48 [Source:HGNC Symbol;Acc:HGNC:21785]		protein_coding
ENSG00000196696	37.89	62.74	-0.713	0.0165055	0.247171	AC009022.1			processed_transcript
ENSG00000176884	84.23	55.51	0.593	0.0221544	0.298566	GRIN1	glutamate ionotropic receptor NMDA type subunit 1 [Source:HGNC Symbol;Acc:HGNC:4584]	Epileptic encephalopathy,Autosomal dominant non-syndromic intellectual disability,NEURODEVELOPMENTAL DISORDER WITH OR WITHOUT HYPERKINETIC MOVEMENTSAND SEIZURES AUTOSOMAL DOMINANT,NEURODEVELOPMENTAL DISORDER WITH OR WITHOUT HYPERKINETIC MOVEMENTSAND SEIZURES AUTOSOMAL RECESSIVE	protein_coding
ENSG00000137857	83.15	54.83	0.592	0.021199	0.292344	DUOX1	dual oxidase 1 [Source:HGNC Symbol;Acc:HGNC:3062]		protein_coding
ENSG00000134470	38.37	62.57	-0.691	0.0165055	0.247171	IL15RA	interleukin 15 receptor subunit alpha [Source:HGNC Symbol;Acc:HGNC:5978]		protein_coding
ENSG00000285000	42.99	67.97	-0.649	0.0222975	0.299536	AC008581.2			protein_coding
ENSG00000138336	53.35	80.74	-0.589	0.0193364	0.274349	TET1	tet methylcytosine dioxygenase 1 [Source:HGNC Symbol;Acc:HGNC:29484]		protein_coding
ENSG00000126709	68.32	43.4	0.643	0.0222975	0.299536	IFI6	interferon alpha inducible protein 6 [Source:HGNC Symbol;Acc:HGNC:4054]		protein_coding
ENSG00000196152	73	47.44	0.611	0.0220823	0.298187	ZNF79	zinc finger protein 79 [Source:HGNC Symbol;Acc:HGNC:13153]		protein_coding
ENSG00000062524	44.92	69.64	-0.621	0.0247931	0.314607	LTK	leukocyte receptor tyrosine kinase [Source:HGNC Symbol;Acc:HGNC:6721]		protein_coding
ENSG00000179456	66.45	42.39	0.636	0.0264231	0.32677	ZBTB18	zinc finger and BTB domain containing 18 [Source:HGNC Symbol;Acc:HGNC:13030]	ZBTB18 syndrome,Distal monosomy 1q,Mental retardation autosomal dominant 22	protein_coding
ENSG00000152348	38.88	61.58	-0.65	0.028089	0.33929	ATG10	autophagy related 10 [Source:HGNC Symbol;Acc:HGNC:20315]		protein_coding
ENSG00000133624	41.24	64.23	-0.627	0.0313013	0.356697	ZNF767P	zinc finger family member 767, pseudogene [Source:HGNC Symbol;Acc:HGNC:21884]		transcribed_unprocessed_pseudogene
ENSG00000143036	69.26	45.42	0.598	0.0307758	0.356286	SLC44A3	solute carrier family 44 member 3 [Source:HGNC Symbol;Acc:HGNC:28689]		protein_coding
ENSG00000277443	62.7	40.37	0.623	0.0296817	0.351977	MARCKS	myristoylated alanine rich protein kinase C substrate [Source:HGNC Symbol;Acc:HGNC:6759]		protein_coding
ENSG00000198840	43.05	65.6	-0.596	0.0346148	0.37982	MT-ND3	mitochondrially encoded NADH:ubiquinone oxidoreductase core subunit 3 [Source:HGNC Symbol;Acc:HGNC:7458]	Isolated complex I deficiency,Leber plus disease,Maternally-inherited Leigh syndrome	protein_coding
ENSG00000005073	60.83	39.36	0.615	0.0351997	0.382758	HOXA11	homeobox A11 [Source:HGNC Symbol;Acc:HGNC:5101]	RADIOULNAR SYNOSTOSIS WITH AMEGAKARYOCYTIC THROMBOCYTOPENIA,Radio-ulnar synostosis-amegakaryocytic thrombocytopenia syndrome,RADIOULNAR SYNOSTOSIS WITH AMEGAKARYOCYTIC THROMBOCYTOPENIA 1	protein_coding
ENSG00000258643	40.04	61.5	-0.607	0.0370662	0.39413	BCL2L2-PABPN1	BCL2L2-PABPN1 readthrough [Source:HGNC Symbol;Acc:HGNC:42959]		protein_coding
ENSG00000245532	391.42	582.77	-0.573	1e-09	2.51e-07	NEAT1	nuclear paraspeckle assembly transcript 1 (non-protein coding) [Source:HGNC Symbol;Acc:HGNC:30815]		lincRNA

## Sheet: Up
Supplementary Table S4. Up-regulated genes in RNA-seq data from HTC116 p53-/- transfected cell line
ENSEMBL ID	case_72h_HCT116p53-/- _MIX	ctrl_72h_HCT116p53-/- _CRTL	log2FC	Fisher's p-value	Adjusted p-value	Associated Gene Name	Description	Phenotype description	Gene Biotype
ENSG00000277027	30678.5	16831.3	0.866	0	0	RMRP	RNA component of mitochondrial RNA processing endoribonuclease [Source:HGNC Symbol;Acc:HGNC:10031]	CARTILAGE-HAIR HYPOPLASIA,Anauxetic dysplasia,OMENN SYNDROME	ribozyme
ENSG00000278771	15453.1	8970.2	0.785	0	0	RN7SL3	RNA, 7SL, cytoplasmic 3 [Source:HGNC Symbol;Acc:HGNC:23135]		misc_RNA
ENSG00000283761	121.15	35.41	1.746	0	1e-09	AC118553.2			protein_coding
ENSG00000273542	145.92	50.53	1.512	0	3e-09	HIST1H4K	histone cluster 1 H4 family member k [Source:HGNC Symbol;Acc:HGNC:4784]		protein_coding
ENSG00000130513	551.24	343.15	0.682	0	2e-09	GDF15	growth differentiation factor 15 [Source:HGNC Symbol;Acc:HGNC:30142]		protein_coding
ENSG00000254996	202.3	92.91	1.114	0	7e-08	ANKHD1-EIF4EBP3	ANKHD1-EIF4EBP3 readthrough [Source:HGNC Symbol;Acc:HGNC:33530]		protein_coding
ENSG00000186919	180.74	78.83	1.187	0	7.6e-08	ZACN	zinc activated ion channel [Source:HGNC Symbol;Acc:HGNC:29504]		protein_coding
ENSG00000250264	213.3	102.2	1.054	0	1.22e-07	AL669918.1			protein_coding
ENSG00000196873	236.47	123.79	0.928	4e-09	1.006e-06	CBWD3	COBW domain containing 3 [Source:HGNC Symbol;Acc:HGNC:18519]		protein_coding
ENSG00000162772	238.65	139.28	0.773	3.04e-07	5.5536e-05	ATF3	activating transcription factor 3 [Source:HGNC Symbol;Acc:HGNC:785]		protein_coding
ENSG00000283239	80.52	33.27	1.25	8.004e-06	0.000934884	AC019257.8			protein_coding
ENSG00000275714	262.99	168.55	0.639	7.082e-06	0.000835534	HIST1H3A	histone cluster 1 H3 family member a [Source:HGNC Symbol;Acc:HGNC:4766]		protein_coding
ENSG00000099994	123.54	62.57	0.97	9.656e-06	0.00108309	SUSD2	sushi domain containing 2 [Source:HGNC Symbol;Acc:HGNC:30667]		protein_coding
ENSG00000215784	80.41	33.72	1.229	1.9595e-05	0.00191533	FAM72D	family with sequence similarity 72 member D [Source:HGNC Symbol;Acc:HGNC:33593]		protein_coding
ENSG00000160201	198.92	119.5	0.73	1.1425e-05	0.00124141	U2AF1	U2 small nuclear RNA auxiliary factor 1 [Source:HGNC Symbol;Acc:HGNC:12453]		protein_coding
ENSG00000175344	87.97	39.85	1.123	2.6628e-05	0.00240178	CHRNA7	cholinergic receptor nicotinic alpha 7 subunit [Source:HGNC Symbol;Acc:HGNC:1960]	15q13.3 microdeletion syndrome,CHROMOSOME 15q13.3 DELETION SYNDROME	protein_coding
ENSG00000130748	159.1	93.86	0.755	5.2483e-05	0.00415611	TMEM160	transmembrane protein 160 [Source:HGNC Symbol;Acc:HGNC:26042]		protein_coding
ENSG00000111424	193.73	122.12	0.661	6.0682e-05	0.00465959	VDR	vitamin D receptor [Source:HGNC Symbol;Acc:HGNC:12679]	rickets vitamin D-dependent type 2A,Hypocalcemic vitamin D resistant rickets,OSTEOPOROSIS,VITAMIN D-DEPENDENT RICKETS TYPE 2A	protein_coding
ENSG00000285304	113.04	60.75	0.885	9.9019e-05	0.00678353	Z83844.3			protein_coding
ENSG00000244693	83.21	40.46	1.022	0.000131953	0.00847109	CTAGE8	CTAGE family member 8 [Source:HGNC Symbol;Acc:HGNC:37294]		protein_coding
ENSG00000139832	120.73	68.63	0.806	0.000198361	0.0120049	RAB20	RAB20, member RAS oncogene family [Source:HGNC Symbol;Acc:HGNC:18260]		protein_coding
ENSG00000257949	129.24	75.1	0.775	0.000191019	0.0116817	TEN1	TEN1, CST complex subunit [Source:HGNC Symbol;Acc:HGNC:37242]		protein_coding
ENSG00000169429	80.49	40.37	0.978	0.000330385	0.0177429	CXCL8	C-X-C motif chemokine ligand 8 [Source:HGNC Symbol;Acc:HGNC:6025]		protein_coding
ENSG00000178038	159.1	101.94	0.637	0.000503785	0.0243963	ALS2CL	ALS2 C-terminal like [Source:HGNC Symbol;Acc:HGNC:20605]		protein_coding
ENSG00000172059	115.11	67.62	0.759	0.000632748	0.0289269	KLF11	Kruppel like factor 11 [Source:HGNC Symbol;Acc:HGNC:11811]	MODY,MATURITY-ONSET DIABETES OF THE YOUNG TYPE 7	protein_coding
ENSG00000223459	152.17	96.62	0.65	0.000593399	0.0275047	TCAF1P1	TRPM8 channel associated factor 1 pseudogene 1 [Source:HGNC Symbol;Acc:HGNC:33604]		unprocessed_pseudogene
ENSG00000167394	180.37	119.44	0.591	0.000500006	0.0242841	ZNF668	zinc finger protein 668 [Source:HGNC Symbol;Acc:HGNC:25821]		protein_coding
ENSG00000203326	160.86	104.19	0.622	0.000556468	0.026209	ZNF525	zinc finger protein 525 [Source:HGNC Symbol;Acc:HGNC:29423]		protein_coding
ENSG00000135931	160.97	104.96	0.612	0.000715888	0.031495	ARMC9	armadillo repeat containing 9 [Source:HGNC Symbol;Acc:HGNC:20730]	Joubert syndrome 30,Joubert Syndrome	protein_coding
ENSG00000158050	132.9	82.76	0.677	0.000816012	0.0350017	DUSP2	dual specificity phosphatase 2 [Source:HGNC Symbol;Acc:HGNC:3068]		protein_coding
ENSG00000116473	119.79	72.67	0.713	0.000881925	0.0371219	RAP1A	RAP1A, member of RAS oncogene family [Source:HGNC Symbol;Acc:HGNC:9855]	Kabuki syndrome	protein_coding
ENSG00000114315	151.61	98.91	0.611	0.000991066	0.0402648	HES1	hes family bHLH transcription factor 1 [Source:HGNC Symbol;Acc:HGNC:5192]		protein_coding
ENSG00000239382	117.92	72.67	0.691	0.00139018	0.0521283	ALKBH6	alkB homolog 6 [Source:HGNC Symbol;Acc:HGNC:28243]		protein_coding
ENSG00000261052	121.07	75.73	0.67	0.00165064	0.059142	SULT1A3	sulfotransferase family 1A member 3 [Source:HGNC Symbol;Acc:HGNC:11455]		protein_coding
ENSG00000176531	134.77	86.8	0.629	0.00154963	0.0564758	PHLDB3	pleckstrin homology like domain family B member 3 [Source:HGNC Symbol;Acc:HGNC:30499]		protein_coding
ENSG00000185507	85.17	48.44	0.802	0.00169425	0.0601511	IRF7	interferon regulatory factor 7 [Source:HGNC Symbol;Acc:HGNC:6122]	IMMUNODEFICIENCY 39	protein_coding
ENSG00000205534	140.83	92.67	0.599	0.002057	0.0673082	SMG1P2	SMG1 pseudogene 2 [Source:HGNC Symbol;Acc:HGNC:49859]		unprocessed_pseudogene
ENSG00000163069	134.77	87.81	0.612	0.00199934	0.0660159	SGCB	sarcoglycan beta [Source:HGNC Symbol;Acc:HGNC:10806]	Autosomal recessive limb-girdle muscular dystrophy type 2E,MUSCULAR DYSTROPHY LIMB-GIRDLE TYPE 2E	protein_coding
ENSG00000170365	132.39	86.03	0.616	0.0022311	0.0709575	SMAD1	SMAD family member 1 [Source:HGNC Symbol;Acc:HGNC:6767]		protein_coding
ENSG00000115267	87.04	50.46	0.775	0.00198861	0.0658948	IFIH1	interferon induced with helicase C domain 1 [Source:HGNC Symbol;Acc:HGNC:18873]	Aicardi-Goutieres syndrome 7,Singleton-Merten syndrome,Aicardi-Goutieres syndrome,Singleton-Merten dysplasia,SINGLETON-MERTEN SYNDROME 1	protein_coding
ENSG00000204588	111.89	70.06	0.668	0.00228225	0.072048	LINC01123	long intergenic non-protein coding RNA 1123 [Source:HGNC Symbol;Acc:HGNC:49269]		lincRNA
ENSG00000174151	66.45	35.32	0.893	0.00265371	0.0797624	CYB561D1	cytochrome b561 family member D1 [Source:HGNC Symbol;Acc:HGNC:26804]		protein_coding
ENSG00000023445	67.38	36.33	0.873	0.00292911	0.0857481	BIRC3	baculoviral IAP repeat containing 3 [Source:HGNC Symbol;Acc:HGNC:591]	MALT lymphoma	protein_coding
ENSG00000284292	73.65	41.32	0.819	0.00268562	0.0805374	AC004922.1			protein_coding
ENSG00000095739	84.23	49.45	0.757	0.00304922	0.0883781	BAMBI	BMP and activin membrane bound inhibitor [Source:HGNC Symbol;Acc:HGNC:30251]		protein_coding
ENSG00000138496	80.81	47.73	0.747	0.00464955	0.116293	PARP9	poly(ADP-ribose) polymerase family member 9 [Source:HGNC Symbol;Acc:HGNC:24118]		protein_coding
ENSG00000080823	84.23	50.46	0.728	0.00418739	0.10809	MOK	MOK protein kinase [Source:HGNC Symbol;Acc:HGNC:9833]		protein_coding
ENSG00000185904	83.29	50.46	0.712	0.00532557	0.127988	LINC00839	long intergenic non-protein coding RNA 839 [Source:HGNC Symbol;Acc:HGNC:28269]		lincRNA
ENSG00000104361	76.74	45.42	0.744	0.00480073	0.119435	NIPAL2	NIPA like domain containing 2 [Source:HGNC Symbol;Acc:HGNC:25854]		protein_coding
ENSG00000064489	77.2	46.08	0.732	0.00659082	0.146379	BORCS8-MEF2B	BORCS8-MEF2B readthrough [Source:HGNC Symbol;Acc:HGNC:39979]		protein_coding
ENSG00000187024	84.71	52.02	0.693	0.00605234	0.138345	PTRH1	peptidyl-tRNA hydrolase 1 homolog [Source:HGNC Symbol;Acc:HGNC:27039]		protein_coding
ENSG00000250920	102.95	66.61	0.621	0.00708805	0.152565	AC105460.1			lincRNA
ENSG00000164011	80.49	49.45	0.692	0.00800745	0.160568	ZNF691	zinc finger protein 691 [Source:HGNC Symbol;Acc:HGNC:28028]		protein_coding
ENSG00000152270	84.23	52.48	0.672	0.0076236	0.158015	PDE3B	phosphodiesterase 3B [Source:HGNC Symbol;Acc:HGNC:8779]		protein_coding
ENSG00000077585	78.61	48.44	0.687	0.00751938	0.157968	GPR137B	G protein-coupled receptor 137B [Source:HGNC Symbol;Acc:HGNC:11862]		protein_coding
ENSG00000187867	72.06	43.4	0.719	0.00873489	0.168502	PALM3	paralemmin 3 [Source:HGNC Symbol;Acc:HGNC:33274]		protein_coding
ENSG00000179454	93.59	60.56	0.62	0.00993235	0.1827	KLHL28	kelch like family member 28 [Source:HGNC Symbol;Acc:HGNC:19741]		protein_coding
ENSG00000245848	98.34	65.07	0.588	0.0119606	0.206666	CEBPA	CCAAT enhancer binding protein alpha [Source:HGNC Symbol;Acc:HGNC:1833]	Acute myeloid leukemia with CEBPA somatic mutations,Acute myeloid leukemia with t(8;21)(q22;q22) translocation,Inherited acute myeloid leukemia,LEUKEMIA ACUTE MYELOID	protein_coding
ENSG00000162426	87.04	56.52	0.614	0.0153701	0.241212	SLC45A1	solute carrier family 45 member 1 [Source:HGNC Symbol;Acc:HGNC:17939]	Intellectual disability and epilepsy,Autosomal recessive non-syndromic intellectual disability,INTELLECTUAL DEVELOPMENTAL DISORDER WITH NEUROPSYCHIATRIC FEATURES	protein_coding
ENSG00000176884	84.23	55.51	0.593	0.0221544	0.298566	GRIN1	glutamate ionotropic receptor NMDA type subunit 1 [Source:HGNC Symbol;Acc:HGNC:4584]	Epileptic encephalopathy,Autosomal dominant non-syndromic intellectual disability,NEURODEVELOPMENTAL DISORDER WITH OR WITHOUT HYPERKINETIC MOVEMENTSAND SEIZURES AUTOSOMAL DOMINANT,NEURODEVELOPMENTAL DISORDER WITH OR WITHOUT HYPERKINETIC MOVEMENTSAND SEIZURES AUTOSOMAL RECESSIVE	protein_coding
ENSG00000137857	83.15	54.83	0.592	0.021199	0.292344	DUOX1	dual oxidase 1 [Source:HGNC Symbol;Acc:HGNC:3062]		protein_coding
ENSG00000126709	68.32	43.4	0.643	0.0222975	0.299536	IFI6	interferon alpha inducible protein 6 [Source:HGNC Symbol;Acc:HGNC:4054]		protein_coding
ENSG00000196152	73	47.44	0.611	0.0220823	0.298187	ZNF79	zinc finger protein 79 [Source:HGNC Symbol;Acc:HGNC:13153]		protein_coding
ENSG00000179456	66.45	42.39	0.636	0.0264231	0.32677	ZBTB18	zinc finger and BTB domain containing 18 [Source:HGNC Symbol;Acc:HGNC:13030]	ZBTB18 syndrome,Distal monosomy 1q,Mental retardation autosomal dominant 22	protein_coding
ENSG00000143036	69.26	45.42	0.598	0.0307758	0.356286	SLC44A3	solute carrier family 44 member 3 [Source:HGNC Symbol;Acc:HGNC:28689]		protein_coding
ENSG00000277443	62.7	40.37	0.623	0.0296817	0.351977	MARCKS	myristoylated alanine rich protein kinase C substrate [Source:HGNC Symbol;Acc:HGNC:6759]		protein_coding
ENSG00000005073	60.83	39.36	0.615	0.0351997	0.382758	HOXA11	homeobox A11 [Source:HGNC Symbol;Acc:HGNC:5101]	RADIOULNAR SYNOSTOSIS WITH AMEGAKARYOCYTIC THROMBOCYTOPENIA,Radio-ulnar synostosis-amegakaryocytic thrombocytopenia syndrome,RADIOULNAR SYNOSTOSIS WITH AMEGAKARYOCYTIC THROMBOCYTOPENIA 1	protein_coding

## Sheet: Down
Supplementary Table S4. Downregulated genes in RNA-seq data from HTC116 p53-/- transfected cell line
ENSEMBL ID	case_72h_HCT116p53-/- _MIX	ctrl_72h_HCT116p53-/- _CRTL	log2FC	Fisher's p-value	Adjusted p-value	Associated Gene Name	Description	Phenotype description	Gene Biotype
ENSG00000280614	57848.2	108298	-0.905	0	0	FP236383.2			lincRNA
ENSG00000280800	57848.2	108298	-0.905	0	0	FP671120.3			lincRNA
ENSG00000281181	57848.2	108298	-0.905	0	0	FP236383.3			lincRNA
ENSG00000251562	4186.25	6280.67	-0.585	0	0	MALAT1	metastasis associated lung adenocarcinoma transcript 1 (non-protein coding) [Source:HGNC Symbol;Acc:HGNC:29665]		lincRNA
ENSG00000259040	51.33	294.56	-2.498	0	0	BLOC1S5-TXNDC5	BLOC1S5-TXNDC5 readthrough (NMD candidate) [Source:HGNC Symbol;Acc:HGNC:42001]		protein_coding
ENSG00000215126	59.15	209.51	-1.807	0	0	CBWD6	COBW domain containing 6 [Source:HGNC Symbol;Acc:HGNC:31978]		protein_coding
ENSG00000175592	435.19	666.12	-0.613	0	2e-09	FOSL1	FOS like 1, AP-1 transcription factor subunit [Source:HGNC Symbol;Acc:HGNC:13718]		protein_coding
ENSG00000131503	279.86	450.07	-0.684	0	1.08e-07	ANKHD1	ankyrin repeat and KH domain containing 1 [Source:HGNC Symbol;Acc:HGNC:24714]		protein_coding
ENSG00000281383	120.48	234.75	-0.957	1e-09	3.08e-07	FP671120.4			lincRNA
ENSG00000204267	260.07	411.23	-0.659	6e-09	1.595e-06	TAP2	transporter 2, ATP binding cassette subfamily B member [Source:HGNC Symbol;Acc:HGNC:44]	Immunodeficiency by defective expression of HLA class 1,BARE LYMPHOCYTE SYNDROME TYPE I	protein_coding
ENSG00000134755	302.29	462.24	-0.611	8e-09	1.999e-06	DSC2	desmocollin 2 [Source:HGNC Symbol;Acc:HGNC:3036]	Familial isolated arrhythmogenic ventricular dysplasia biventricular form,Familial isolated arrhythmogenic ventricular dysplasia left dominant form,Familial isolated arrhythmogenic ventricular dysplasia right dominant form,ARRHYTHMOGENIC RIGHT VENTRICULAR DYSPLASIA FAMILIAL 11	protein_coding
ENSG00000275895	208.19	327.61	-0.652	2.46e-07	4.5236e-05	U2AF1L5	U2 small nuclear RNA auxiliary factor 1 like 5 [Source:HGNC Symbol;Acc:HGNC:51830]		protein_coding
ENSG00000269926	63.29	132.3	-1.052	8.69e-07	0.000141055	DDIT4-AS1	DDIT4 antisense RNA 1 [Source:HGNC Symbol;Acc:HGNC:52379]		antisense
ENSG00000283782	44.37	103.3	-1.201	1.255e-06	0.000189142	AC116366.3			protein_coding
ENSG00000282034	106.45	187.11	-0.808	2.574e-06	0.000348671	AC106886.5			protein_coding
ENSG00000272921	75.92	145.26	-0.927	4.031e-06	0.000520205	AC005832.4			protein_coding
ENSG00000281028	62.56	126.2	-1.001	5.367e-06	0.000664756	AC104662.2	phosphatidylinositol 4-kinase type 2 beta [Source:NCBI gene;Acc:55300]		protein_coding
ENSG00000219410	40.93	91.79	-1.146	1.1515e-05	0.00124538	AC125494.1			bidirectional_promoter_lncRNA
ENSG00000212907	36.5	81.75	-1.142	2.7582e-05	0.00245934	MT-ND4L	mitochondrially encoded NADH:ubiquinone oxidoreductase core subunit 4L [Source:HGNC Symbol;Acc:HGNC:7460]	Leber hereditary optic neuropathy,LEBER OPTIC ATROPHY	protein_coding
ENSG00000188985	43.79	91.89	-1.052	4.7094e-05	0.0037721	DHFRP1	dihydrofolate reductase pseudogene 1 [Source:HGNC Symbol;Acc:HGNC:2862]		processed_pseudogene
ENSG00000259316	119.49	193.36	-0.69	3.3109e-05	0.00279224	AC087632.1			protein_coding
ENSG00000233476	90.68	153.64	-0.754	6.8532e-05	0.00503451	EEF1A1P6	eukaryotic translation elongation factor 1 alpha 1 pseudogene 6 [Source:HGNC Symbol;Acc:HGNC:3201]		processed_pseudogene
ENSG00000091656	92.65	155.43	-0.74	9.9352e-05	0.00678646	ZFHX4	zinc finger homeobox 4 [Source:HGNC Symbol;Acc:HGNC:30939]	Congenital ptosis,PTOSIS HEREDITARY CONGENITAL 1	protein_coding
ENSG00000167772	147.87	224.06	-0.596	9.5759e-05	0.00659888	ANGPTL4	angiopoietin like 4 [Source:HGNC Symbol;Acc:HGNC:16039]	PLASMA TRIGLYCERIDE LEVEL QUANTITATIVE TRAIT LOCUS	protein_coding
ENSG00000284491	111.18	177.02	-0.666	0.000120244	0.00793508	THSD8	thrombospondin type 1 domain containing 8 [Source:HGNC Symbol;Acc:HGNC:53785]		protein_coding
ENSG00000183604	60.55	110.85	-0.862	0.000169637	0.0105119	SMG1P5	SMG1 pseudogene 5 [Source:HGNC Symbol;Acc:HGNC:49862]		transcribed_unprocessed_pseudogene
ENSG00000234797	68.55	116.87	-0.761	0.000533364	0.0254284	RPS3AP6	ribosomal protein S3A pseudogene 6 [Source:HGNC Symbol;Acc:HGNC:18630]		processed_pseudogene
ENSG00000185710	53.74	94.69	-0.806	0.000983285	0.0400882	SMG1P4	SMG1 pseudogene 4 [Source:HGNC Symbol;Acc:HGNC:49861]		transcribed_unprocessed_pseudogene
ENSG00000163346	109.5	165.52	-0.592	0.000897801	0.0374946	PBXIP1	PBX homeobox interacting protein 1 [Source:HGNC Symbol;Acc:HGNC:21199]		protein_coding
ENSG00000230590	68.64	112.88	-0.71	0.00136937	0.0515137	FTX	FTX transcript, XIST regulator (non-protein coding) [Source:HGNC Symbol;Acc:HGNC:37190]		lincRNA
ENSG00000165475	84.23	132.21	-0.644	0.00132945	0.0506645	CRYL1	crystallin lambda 1 [Source:HGNC Symbol;Acc:HGNC:18246]		protein_coding
ENSG00000236144	95.46	144.2	-0.59	0.00184336	0.0634645	TMEM147-AS1	TMEM147 antisense RNA 1 [Source:HGNC Symbol;Acc:HGNC:51273]		antisense
ENSG00000248098	60.21	99.92	-0.721	0.00195364	0.0649202	BCKDHA	branched chain keto acid dehydrogenase E1, alpha polypeptide [Source:HGNC Symbol;Acc:HGNC:986]	Maple Syrup Urine Disease,Classic maple syrup urine disease,Intermediate maple syrup urine disease,Intermittent maple syrup urine disease,Thiamine-responsive maple syrup urine disease	protein_coding
ENSG00000277194	78.13	121.77	-0.634	0.00227931	0.072048	SNORD22	small nucleolar RNA, C/D box 22 [Source:HGNC Symbol;Acc:HGNC:10145]		snoRNA
ENSG00000257390	66.15	104.22	-0.648	0.00440278	0.112531	AC023055.1			protein_coding
ENSG00000172915	56.15	90.83	-0.684	0.00487157	0.120684	NBEA	neurobeachin [Source:HGNC Symbol;Acc:HGNC:7648]		protein_coding
ENSG00000112218	38.37	67.62	-0.802	0.00461841	0.115763	GPR63	G protein-coupled receptor 63 [Source:HGNC Symbol;Acc:HGNC:13302]		protein_coding
ENSG00000175198	78.24	117.98	-0.586	0.00520847	0.126209	PCCA	propionyl-CoA carboxylase subunit alpha [Source:HGNC Symbol;Acc:HGNC:8653]	PROPIONIC ACIDEMIA	protein_coding
ENSG00000067992	43.99	74.69	-0.75	0.0057267	0.134184	PDK3	pyruvate dehydrogenase kinase 3 [Source:HGNC Symbol;Acc:HGNC:8811]	X-linked Charcot-Marie-Tooth disease type 6	protein_coding
ENSG00000181458	40.24	68.63	-0.756	0.00704058	0.152565	TMEM45A	transmembrane protein 45A [Source:HGNC Symbol;Acc:HGNC:25480]		protein_coding
ENSG00000270069	39.31	66.61	-0.746	0.0084168	0.165448	MIR222HG	MIR222 host gene [Source:HGNC Symbol;Acc:HGNC:49555]		lincRNA
ENSG00000159917	43.93	71.96	-0.699	0.0118496	0.20566	ZNF235	zinc finger protein 235 [Source:HGNC Symbol;Acc:HGNC:12866]		protein_coding
ENSG00000188321	54.16	84.6	-0.634	0.010678	0.192327	ZNF559	zinc finger protein 559 [Source:HGNC Symbol;Acc:HGNC:28197]		protein_coding
ENSG00000172780	51.81	81.62	-0.646	0.0119512	0.206656	RAB43	RAB43, member RAS oncogene family [Source:HGNC Symbol;Acc:HGNC:19983]		protein_coding
ENSG00000257386	45.61	73.76	-0.682	0.013376	0.223357	AC025257.1			antisense
ENSG00000127993	56.15	85.79	-0.603	0.0146561	0.235963	RBM48	RNA binding motif protein 48 [Source:HGNC Symbol;Acc:HGNC:21785]		protein_coding
ENSG00000196696	37.89	62.74	-0.713	0.0165055	0.247171	AC009022.1			processed_transcript
ENSG00000134470	38.37	62.57	-0.691	0.0165055	0.247171	IL15RA	interleukin 15 receptor subunit alpha [Source:HGNC Symbol;Acc:HGNC:5978]		protein_coding
ENSG00000285000	42.99	67.97	-0.649	0.0222975	0.299536	AC008581.2			protein_coding
ENSG00000138336	53.35	80.74	-0.589	0.0193364	0.274349	TET1	tet methylcytosine dioxygenase 1 [Source:HGNC Symbol;Acc:HGNC:29484]		protein_coding
ENSG00000062524	44.92	69.64	-0.621	0.0247931	0.314607	LTK	leukocyte receptor tyrosine kinase [Source:HGNC Symbol;Acc:HGNC:6721]		protein_coding
ENSG00000152348	38.88	61.58	-0.65	0.028089	0.33929	ATG10	autophagy related 10 [Source:HGNC Symbol;Acc:HGNC:20315]		protein_coding
ENSG00000133624	41.24	64.23	-0.627	0.0313013	0.356697	ZNF767P	zinc finger family member 767, pseudogene [Source:HGNC Symbol;Acc:HGNC:21884]		transcribed_unprocessed_pseudogene
ENSG00000198840	43.05	65.6	-0.596	0.0346148	0.37982	MT-ND3	mitochondrially encoded NADH:ubiquinone oxidoreductase core subunit 3 [Source:HGNC Symbol;Acc:HGNC:7458]	Isolated complex I deficiency,Leber plus disease,Maternally-inherited Leigh syndrome	protein_coding
ENSG00000258643	40.04	61.5	-0.607	0.0370662	0.39413	BCL2L2-PABPN1	BCL2L2-PABPN1 readthrough [Source:HGNC Symbol;Acc:HGNC:42959]		protein_coding
ENSG00000245532	391.42	582.77	-0.573	1e-09	2.51e-07	NEAT1	nuclear paraspeckle assembly transcript 1 (non-protein coding) [Source:HGNC Symbol;Acc:HGNC:30815]		lincRNA
